# Supplementary material for: METTL14 modulates glycolysis to inhibit colorectal tumorigenesis in p53‐wild‐type cells
Source: EMBO Rep. 2023 Feb 16;24(4):e56325. doi: 10.15252/embr.202256325 (PMC10074077; doi:10.15252/embr.202256325)
Supplement: Supplementary file 3 — Dataset EV1 [file EMBR-24-e56325-s004.xlsx]

## Sheet: Dataset EV1-1
Dataset EV1-1. RNA-seq analysis in HCT116 shNC and METTL14-knockdown cells.
gene	id	Description	Fold Change	log2FoldChange	P.Value	adj.P.Val
SLC2A3	ENSG00000059804	solute carrier family 2 member 3	3.12504	1.64387	2.10357e-87	3.08678e-83
ANKRD1	ENSG00000148677	ankyrin repeat domain 1	7.55941	2.91827	3.7495e-49	2.75101e-45
PLK2	ENSG00000145632	polo like kinase 2	1.73581	0.795608	7.23453e-35	3.53865e-31
TUBB4B	ENSG00000188229	tubulin beta 4B class IVb	1.68924	0.756371	1.19907e-32	4.3988e-29
ADIRF	ENSG00000148671	adipogenesis regulatory factor	0.593422	-0.752869	1.02754e-29	3.01562e-26
GDF15	ENSG00000130513	growth differentiation factor 15	1.79307	0.842432	1.84996e-28	4.52438e-25
HSP90AA1	ENSG00000080824	heat shock protein 90 alpha family class A member 1	1.58654	0.665888	3.3388e-28	6.99909e-25
TACC3	ENSG00000013810	transforming acidic coiled-coil containing protein 3	1.64803	0.72074	1.41629e-26	2.59783e-23
UBE2S	ENSG00000108106	ubiquitin conjugating enzyme E2 S	1.61014	0.687186	5.58277e-25	9.1024e-22
CCNB1	ENSG00000134057	cyclin B1	1.59004	0.669068	4.52902e-24	6.64588e-21
CLNS1A	ENSG00000074201	chloride nucleotide-sensitive channel 1A	0.627116	-0.673196	5.0165e-23	6.69201e-20
KIF20A	ENSG00000112984	kinesin family member 20A	1.59392	0.672576	2.72554e-22	3.33288e-19
DUSP6	ENSG00000139318	dual specificity phosphatase 6	1.53066	0.614152	3.65301e-22	4.1234e-19
CTGF	ENSG00000118523	connective tissue growth factor	2.67904	1.42172	7.80976e-22	8.18575e-19
CDC20	ENSG00000117399	cell division cycle 20	1.68309	0.751115	1.196e-21	1.17001e-18
KPNA2	ENSG00000182481	karyopherin subunit alpha 2	1.49751	0.58257	6.21751e-21	5.70223e-18
RAD54L	ENSG00000085999	RAD54 like	1.76869	0.822685	1.06243e-20	9.17064e-18
MMRN2	ENSG00000173269	multimerin 2	0.616976	-0.696713	4.87346e-20	3.81339e-17
WDR62	ENSG00000075702	WD repeat domain 62	1.77374	0.826796	4.93761e-20	3.81339e-17
UBE2C	ENSG00000175063	ubiquitin conjugating enzyme E2 C	1.66348	0.734201	1.55558e-19	1.14133e-16
KIFC1	ENSG00000237649	kinesin family member C1	1.5321	0.615506	4.53506e-19	3.16893e-16
SLC2A1	ENSG00000117394	solute carrier family 2 member 1	1.48168	0.567237	5.96892e-19	3.98127e-16
S100A6	ENSG00000197956	S100 calcium binding protein A6	0.68471	-0.546435	6.98631e-19	4.45726e-16
DDIAS	ENSG00000165490	DNA damage induced apoptosis suppressor	1.74755	0.805336	2.516e-18	1.53833e-15
BUB1	ENSG00000169679	BUB1 mitotic checkpoint serine/threonine kinase	1.4911	0.576373	2.73162e-18	1.60335e-15
DHX9	ENSG00000135829	DExH-box helicase 9	1.46457	0.550475	1.14408e-17	6.45701e-15
PLK3	ENSG00000173846	polo like kinase 3	1.52138	0.605377	1.28688e-17	6.99394e-15
TUBA1C	ENSG00000167553	tubulin alpha 1c	1.51667	0.600908	1.53121e-17	8.02461e-15
PTTG1	ENSG00000164611	pituitary tumor-transforming 1	1.50531	0.590059	1.77969e-17	9.00525e-15
SPAG5	ENSG00000076382	sperm associated antigen 5	1.50297	0.58782	4.04155e-17	1.97686e-14
CA11	ENSG00000063180	carbonic anhydrase 11	0.590296	-0.760488	6.09225e-17	2.8838e-14
LYRM1	ENSG00000102897	LYR motif containing 1	1.53116	0.614623	8.99399e-17	4.12431e-14
DLGAP5	ENSG00000126787	DLG associated protein 5	1.49521	0.580353	1.04053e-16	4.62688e-14
CCNA2	ENSG00000145386	cyclin A2	1.47809	0.563732	1.08957e-16	4.70245e-14
ITGA3	ENSG00000005884	integrin subunit alpha 3	0.702265	-0.509912	1.40779e-16	5.90226e-14
MDC1	ENSG00000137337	mediator of DNA damage checkpoint 1	1.46506	0.550965	3.08028e-16	1.25556e-13
DIAPH3	ENSG00000139734	diaphanous related formin 3	1.5561	0.637935	4.48757e-16	1.77975e-13
ARL14EPL	ENSG00000268223	ADP ribosylation factor like GTPase 14 effector protein like	0.623687	-0.681107	5.58545e-16	2.13374e-13
KRTAP3-1	ENSG00000212901	keratin associated protein 3-1	5.48428	2.4553	5.67098e-16	2.13374e-13
KIF18B	ENSG00000186185	kinesin family member 18B	1.51184	0.596309	1.09773e-15	4.02702e-13
ZNF664	ENSG00000179195	zinc finger protein 664	0.700931	-0.512655	1.42475e-15	5.09922e-13
TUBB	ENSG00000196230	tubulin beta class I	1.39291	0.478099	1.63465e-15	5.71114e-13
MYH15	ENSG00000144821	myosin heavy chain 15	0.635353	-0.654369	3.54858e-15	1.21097e-12
BTG2	ENSG00000159388	BTG anti-proliferation factor 2	1.49758	0.582636	3.7468e-15	1.24956e-12
BUB1B	ENSG00000156970	BUB1 mitotic checkpoint serine/threonine kinase B	1.43805	0.52411	5.13784e-15	1.67539e-12
SLC9A3R2	ENSG00000065054	SLC9A3 regulator 2	0.625163	-0.677696	5.3112e-15	1.69427e-12
NECTIN4	ENSG00000143217	nectin cell adhesion molecule 4	2.68257	1.42362	6.7067e-15	2.09392e-12
PLK1	ENSG00000166851	polo like kinase 1	1.45756	0.543551	7.18128e-15	2.19538e-12
DEPTOR	ENSG00000155792	DEP domain containing MTOR interacting protein	0.602523	-0.730911	1.68787e-14	5.05465e-12
TUBB3	ENSG00000258947	tubulin beta 3 class III	1.43169	0.517717	1.96669e-14	5.72905e-12
TOP2A	ENSG00000131747	DNA topoisomerase II alpha	1.39495	0.480208	1.99115e-14	5.72905e-12
TUBA4A	ENSG00000127824	tubulin alpha 4a	1.48783	0.573206	3.08955e-14	8.71847e-12
TUBA1B	ENSG00000123416	tubulin alpha 1b	1.536	0.619177	3.71197e-14	1.02773e-11
MCAM	ENSG00000076706	melanoma cell adhesion molecule	1.4472	0.533265	3.88566e-14	1.05589e-11
HJURP	ENSG00000123485	Holliday junction recognition protein	1.45212	0.538156	5.28217e-14	1.40928e-11
DEPDC1	ENSG00000024526	DEP domain containing 1	1.42795	0.513945	5.49829e-14	1.41608e-11
TMC4	ENSG00000167608	transmembrane channel like 4	0.626466	-0.674693	5.50065e-14	1.41608e-11
FTH1	ENSG00000167996	ferritin heavy chain 1	0.728022	-0.457947	5.80494e-14	1.46865e-11
FEN1	ENSG00000168496	flap structure-specific endonuclease 1	1.49888	0.58389	6.17341e-14	1.5354e-11
FUS	ENSG00000089280	FUS RNA binding protein	1.63323	0.707732	1.21364e-13	2.96816e-11
STN1	ENSG00000107960	STN1, CST complex subunit	0.715401	-0.483176	1.25263e-13	3.0133e-11
NT5E	ENSG00000135318	5'-nucleotidase ecto	0.565486	-0.822437	1.37418e-13	3.25238e-11
CDK1	ENSG00000170312	cyclin dependent kinase 1	1.38626	0.471199	1.70174e-13	3.9637e-11
JUN	ENSG00000177606	Jun proto-oncogene, AP-1 transcription factor subunit	1.45935	0.545329	1.75516e-13	4.02424e-11
WEE1	ENSG00000166483	WEE1 G2 checkpoint kinase	1.44842	0.534482	1.96654e-13	4.43954e-11
SLC39A11	ENSG00000133195	solute carrier family 39 member 11	0.683307	-0.549395	2.33944e-13	5.20135e-11
SERPINB1	ENSG00000021355	serpin family B member 1	0.638107	-0.648131	2.71557e-13	5.94751e-11
EPHA2	ENSG00000142627	EPH receptor A2	1.3812	0.465924	3.08347e-13	6.65396e-11
AMOTL2	ENSG00000114019	angiomotin like 2	1.47226	0.558029	4.11532e-13	8.75191e-11
DHRS2	ENSG00000100867	dehydrogenase/reductase 2	2.88218	1.52716	4.74076e-13	9.93798e-11
E2F7	ENSG00000165891	E2F transcription factor 7	1.6434	0.716685	5.61515e-13	1.16052e-10
DBP	ENSG00000105516	D-box binding PAR bZIP transcription factor	0.659567	-0.600408	6.84393e-13	1.39483e-10
ACOT7	ENSG00000097021	acyl-CoA thioesterase 7	1.45819	0.544179	7.92712e-13	1.59346e-10
MSX1	ENSG00000163132	msh homeobox 1	1.54039	0.623294	9.26402e-13	1.83703e-10
IGFBP3	ENSG00000146674	insulin like growth factor binding protein 3	1.88992	0.918326	9.58303e-13	1.87495e-10
CCND3	ENSG00000112576	cyclin D3	1.51426	0.598609	1.30006e-12	2.51014e-10
NCAPD2	ENSG00000010292	non-SMC condensin I complex subunit D2	1.35791	0.441389	1.50173e-12	2.86187e-10
TNFSF18	ENSG00000120337	TNF superfamily member 18	2.20899	1.14338	1.81113e-12	3.40724e-10
FKBP4	ENSG00000004478	FK506 binding protein 4	1.36314	0.446931	1.96824e-12	3.65595e-10
PPL	ENSG00000118898	periplakin	0.726104	-0.461753	2.10469e-12	3.86053e-10
FAM83D	ENSG00000101447	family with sequence similarity 83 member D	1.43361	0.519649	2.16835e-12	3.92819e-10
HSP90AB1	ENSG00000096384	heat shock protein 90 alpha family class B member 1	1.33703	0.419027	2.28171e-12	4.08315e-10
TUBG1	ENSG00000131462	tubulin gamma 1	1.42396	0.509905	2.58978e-12	4.57861e-10
ZBTB12	ENSG00000204366	zinc finger and BTB domain containing 12	0.516483	-0.953207	2.64235e-12	4.61593e-10
KIF22	ENSG00000079616	kinesin family member 22	1.3857	0.470619	2.83527e-12	4.89468e-10
KIF23	ENSG00000137807	kinesin family member 23	1.38901	0.474058	3.47016e-12	5.92106e-10
TPX2	ENSG00000088325	TPX2, microtubule nucleation factor	1.35403	0.437263	3.54462e-12	5.97859e-10
MAD2L1	ENSG00000164109	mitotic arrest deficient 2 like 1	1.46999	0.555806	4.68642e-12	7.8146e-10
PSMD1	ENSG00000173692	proteasome 26S subunit, non-ATPase 1	1.36323	0.447029	5.63898e-12	9.25975e-10
POLA2	ENSG00000014138	DNA polymerase alpha 2, accessory subunit	1.5935	0.672202	5.67928e-12	9.25975e-10
RECQL4	ENSG00000160957	RecQ like helicase 4	1.52069	0.60473	5.79679e-12	9.34748e-10
AURKA	ENSG00000087586	aurora kinase A	1.43513	0.521184	5.94825e-12	9.48747e-10
CIP2A	ENSG00000163507	cell proliferation regulating inhibitor of protein phosphatase 2A	1.44643	0.532492	1.12107e-11	1.76888e-09
ASAH1	ENSG00000104763	N-acylsphingosine amidohydrolase 1	0.713953	-0.486098	1.19086e-11	1.85901e-09
TTK	ENSG00000112742	TTK protein kinase	1.39371	0.478931	1.22884e-11	1.8981e-09
LDLR	ENSG00000130164	low density lipoprotein receptor	1.38322	0.468033	1.24966e-11	1.91016e-09
TM7SF2	ENSG00000149809	transmembrane 7 superfamily member 2	0.657012	-0.606008	1.39966e-11	2.11282e-09
RAD54B	ENSG00000197275	RAD54 homolog B	1.47813	0.56377	1.41105e-11	2.11282e-09
TRNP1	ENSG00000253368	TMF1-regulated nuclear protein 1	0.671166	-0.575258	1.44274e-11	2.13049e-09
ARL6IP1	ENSG00000170540	ADP ribosylation factor like GTPase 6 interacting protein 1	1.3405	0.422769	1.45188e-11	2.13049e-09
CD44	ENSG00000026508	CD44 molecule (Indian blood group)	0.753341	-0.408625	1.51203e-11	2.19679e-09
SLC20A1	ENSG00000144136	solute carrier family 20 member 1	0.7242	-0.46554	1.56718e-11	2.25459e-09
BLM	ENSG00000197299	Bloom syndrome RecQ like helicase	1.4544	0.540423	1.81396e-11	2.58428e-09
CCNF	ENSG00000162063	cyclin F	1.39264	0.477824	2.48885e-11	3.51167e-09
ANGPTL4	ENSG00000167772	angiopoietin like 4	1.68628	0.753844	2.60763e-11	3.64423e-09
CRABP2	ENSG00000143320	cellular retinoic acid binding protein 2	1.41153	0.497258	2.69332e-11	3.72847e-09
TONSL	ENSG00000160949	tonsoku like, DNA repair protein	1.39657	0.481892	2.79477e-11	3.83275e-09
ALDH1A3	ENSG00000184254	aldehyde dehydrogenase 1 family member A3	0.75664	-0.402322	3.10908e-11	4.22432e-09
PSMD2	ENSG00000175166	proteasome 26S subunit, non-ATPase 2	1.33241	0.414037	4.02243e-11	5.41516e-09
PGAM1	ENSG00000171314	phosphoglycerate mutase 1	1.33942	0.421611	4.12996e-11	5.50937e-09
GPI	ENSG00000105220	glucose-6-phosphate isomerase	1.32544	0.406467	4.22731e-11	5.55567e-09
CNN2	ENSG00000064666	calponin 2	1.34228	0.424683	4.24039e-11	5.55567e-09
LIPH	ENSG00000163898	lipase H	0.667812	-0.582486	4.93672e-11	6.41075e-09
METTL14	ENSG00000145388	methyltransferase like 14	0.686657	-0.542338	5.94086e-11	7.64703e-09
TYMP	ENSG00000025708	thymidine phosphorylase	0.63796	-0.648462	6.20794e-11	7.92133e-09
MAT2A	ENSG00000168906	methionine adenosyltransferase 2A	0.742062	-0.430388	6.47963e-11	8.19673e-09
MYBL2	ENSG00000101057	MYB proto-oncogene like 2	1.72626	0.787651	6.91364e-11	8.671e-09
MCM4	ENSG00000104738	minichromosome maintenance complex component 4	1.59727	0.675604	7.0837e-11	8.809e-09
SNCG	ENSG00000173267	synuclein gamma	0.676339	-0.564181	7.47084e-11	9.21237e-09
HMMR	ENSG00000072571	hyaluronan mediated motility receptor	1.39598	0.481274	7.74303e-11	9.43729e-09
CDS2	ENSG00000101290	CDP-diacylglycerol synthase 2	0.734734	-0.444706	7.78187e-11	9.43729e-09
NTSR1	ENSG00000101188	neurotensin receptor 1	0.688377	-0.53873	9.27104e-11	1.11511e-08
TROAP	ENSG00000135451	trophinin associated protein	1.45574	0.541751	9.65115e-11	1.15139e-08
KIF3B	ENSG00000101350	kinesin family member 3B	0.725313	-0.463324	1.00007e-10	1.18347e-08
GREB1	ENSG00000196208	growth regulation by estrogen in breast cancer 1	1.66391	0.734573	1.06871e-10	1.25459e-08
ATP6AP1L	ENSG00000205464	ATPase H+ transporting accessory protein 1 like	0.667885	-0.582328	1.15472e-10	1.33579e-08
HNRNPL	ENSG00000104824	heterogeneous nuclear ribonucleoprotein L	1.3405	0.422775	1.15609e-10	1.33579e-08
KIF5A	ENSG00000155980	kinesin family member 5A	0.637449	-0.649619	1.69652e-10	1.9449e-08
AEN	ENSG00000181026	apoptosis enhancing nuclease	1.36757	0.451614	1.72301e-10	1.95995e-08
ALYREF	ENSG00000183684	Aly/REF export factor	1.71142	0.775197	2.00412e-10	2.26219e-08
NUP93	ENSG00000102900	nucleoporin 93	1.34034	0.422598	2.4115e-10	2.70125e-08
NDC80	ENSG00000080986	NDC80, kinetochore complex component	1.42486	0.510815	2.52907e-10	2.81148e-08
AREG	ENSG00000109321	amphiregulin	1.30788	0.387235	2.59345e-10	2.86137e-08
SGO2	ENSG00000163535	shugoshin 2	1.40136	0.486832	2.64103e-10	2.89213e-08
SCRIB	ENSG00000180900	scribbled planar cell polarity protein	1.32958	0.410968	2.74351e-10	2.98209e-08
KLK7	ENSG00000169035	kallikrein related peptidase 7	0.659821	-0.599852	3.00039e-10	3.23733e-08
CLSPN	ENSG00000092853	claspin	1.40243	0.487926	3.55802e-10	3.81098e-08
PIMREG	ENSG00000129195	PICALM interacting mitotic regulator	1.43	0.516018	3.58824e-10	3.81549e-08
CCNB2	ENSG00000157456	cyclin B2	1.3641	0.447946	3.68581e-10	3.89105e-08
GNPTAB	ENSG00000111670	N-acetylglucosamine-1-phosphate transferase alpha and beta subunits	0.73473	-0.444714	3.79224e-10	3.96346e-08
NUP107	ENSG00000111581	nucleoporin 107	1.35102	0.434046	3.80842e-10	3.96346e-08
MELK	ENSG00000165304	maternal embryonic leucine zipper kinase	1.35687	0.440287	3.88976e-10	4.0196e-08
RETREG3	ENSG00000141699	reticulophagy regulator family member 3	0.71054	-0.493013	4.18989e-10	4.29947e-08
EGR1	ENSG00000120738	early growth response 1	1.67429	0.743547	4.84298e-10	4.93513e-08
DUSP8	ENSG00000184545	dual specificity phosphatase 8	1.59843	0.676657	4.88668e-10	4.94532e-08
RFC4	ENSG00000163918	replication factor C subunit 4	1.41991	0.505797	5.3216e-10	5.34857e-08
CDCA8	ENSG00000134690	cell division cycle associated 8	1.38208	0.466839	5.45886e-10	5.44921e-08
TSPAN31	ENSG00000135452	tetraspanin 31	0.635931	-0.653058	5.65849e-10	5.61031e-08
ARHGAP11A	ENSG00000198826	Rho GTPase activating protein 11A	1.33306	0.414742	6.21872e-10	6.12439e-08
ARSG	ENSG00000141337	arylsulfatase G	0.685135	-0.545541	6.94341e-10	6.7925e-08
DBF4B	ENSG00000161692	DBF4 zinc finger B	1.51583	0.600111	7.05489e-10	6.85586e-08
PRAG1	ENSG00000275342	PEAK1 related, kinase-activating pseudokinase 1	1.39744	0.482783	7.22894e-10	6.97878e-08
TBCD	ENSG00000141556	tubulin folding cofactor D	1.33097	0.41248	7.49524e-10	7.18857e-08
CD164	ENSG00000135535	CD164 molecule	0.762664	-0.39088	8.34583e-10	7.95239e-08
DOT1L	ENSG00000104885	DOT1 like histone lysine methyltransferase	1.36248	0.446238	8.79294e-10	8.32436e-08
CA2	ENSG00000104267	carbonic anhydrase 2	1.56806	0.64898	9.77694e-10	9.19659e-08
HCN2	ENSG00000099822	hyperpolarization activated cyclic nucleotide gated potassium and sodium channel 2	1.58995	0.668977	1.07808e-09	1.00762e-07
SHCBP1	ENSG00000171241	SHC binding and spindle associated 1	1.38714	0.472114	1.12216e-09	1.04219e-07
THBS1	ENSG00000137801	thrombospondin 1	1.46944	0.555262	1.15504e-09	1.06598e-07
ATAD3A	ENSG00000197785	ATPase family, AAA domain containing 3A	1.35226	0.435377	1.21166e-09	1.11125e-07
H2AFX	None	H2A histone family member X	1.36719	0.451217	1.23064e-09	1.11618e-07
KNSTRN	ENSG00000128944	kinetochore localized astrin (SPAG5) binding protein	1.36278	0.44655	1.23225e-09	1.11618e-07
TRIP13	ENSG00000071539	thyroid hormone receptor interactor 13	1.45964	0.545611	1.28105e-09	1.15246e-07
CKAP2L	ENSG00000169607	cytoskeleton associated protein 2 like	1.40735	0.492981	1.28802e-09	1.15246e-07
SMC4	ENSG00000113810	structural maintenance of chromosomes 4	1.33303	0.414709	1.3168e-09	1.17108e-07
DHFR	ENSG00000228716	dihydrofolate reductase	1.42169	0.507609	1.37018e-09	1.21121e-07
IL27RA	ENSG00000104998	interleukin 27 receptor subunit alpha	1.42179	0.507713	1.49898e-09	1.31713e-07
WDR41	ENSG00000164253	WD repeat domain 41	0.732493	-0.449114	1.52867e-09	1.33522e-07
CKS2	ENSG00000123975	CDC28 protein kinase regulatory subunit 2	1.32218	0.402924	1.56925e-09	1.36256e-07
RHOB	ENSG00000143878	ras homolog family member B	1.31245	0.392264	1.73064e-09	1.49385e-07
ORC6	ENSG00000091651	origin recognition complex subunit 6	1.44931	0.535368	1.75428e-09	1.5054e-07
LMNB1	ENSG00000113368	lamin B1	1.31924	0.399707	1.89761e-09	1.61892e-07
XRCC2	ENSG00000196584	X-ray repair cross complementing 2	1.51023	0.594767	1.9462e-09	1.65078e-07
NCAPG2	ENSG00000146918	non-SMC condensin II complex subunit G2	1.31794	0.398281	1.98791e-09	1.67647e-07
UTP14A	ENSG00000156697	UTP14A, small subunit processome component	0.696399	-0.522015	2.27216e-09	1.90524e-07
SKA3	ENSG00000165480	spindle and kinetochore associated complex subunit 3	1.41287	0.498632	2.78474e-09	2.32178e-07
TUBB4A	ENSG00000104833	tubulin beta 4A class IVa	1.37449	0.458899	2.89166e-09	2.3973e-07
TBL1XR1	ENSG00000177565	transducin beta like 1 X-linked receptor 1	0.764295	-0.387799	3.27228e-09	2.69761e-07
PSMD13	ENSG00000185627	proteasome 26S subunit, non-ATPase 13	1.30675	0.385984	3.3184e-09	2.72034e-07
HNRNPM	ENSG00000099783	heterogeneous nuclear ribonucleoprotein M	1.41581	0.501623	3.65504e-09	2.97967e-07
HCFC1R1	ENSG00000103145	host cell factor C1 regulator 1	0.729501	-0.455018	3.7508e-09	3.04084e-07
NCAPH	ENSG00000121152	non-SMC condensin I complex subunit H	1.34636	0.429064	3.85086e-09	3.10481e-07
PBK	ENSG00000168078	PDZ binding kinase	1.33323	0.414925	4.09269e-09	3.28175e-07
SLC12A4	ENSG00000124067	solute carrier family 12 member 4	1.33896	0.421115	4.5289e-09	3.6118e-07
ZWILCH	ENSG00000174442	zwilch kinetochore protein	1.388	0.473012	4.85117e-09	3.8479e-07
GINS4	ENSG00000147536	GINS complex subunit 4	1.41527	0.501079	5.25497e-09	4.14578e-07
ALDH6A1	ENSG00000119711	aldehyde dehydrogenase 6 family member A1	0.647421	-0.627224	5.34702e-09	4.19584e-07
GRB10	ENSG00000106070	growth factor receptor bound protein 10	0.722046	-0.469838	5.78827e-09	4.51793e-07
TICRR	ENSG00000140534	TOPBP1 interacting checkpoint and replication regulator	1.42195	0.507867	6.31648e-09	4.90413e-07
MASTL	ENSG00000120539	microtubule associated serine/threonine kinase like	1.43491	0.520956	6.37769e-09	4.92559e-07
NEK2	ENSG00000117650	NIMA related kinase 2	1.34769	0.430484	6.45272e-09	4.95745e-07
HOXB6	ENSG00000108511	homeobox B6	1.40116	0.486624	7.02255e-09	5.36713e-07
RFC2	ENSG00000049541	replication factor C subunit 2	1.39012	0.475206	7.10239e-09	5.40003e-07
SESN1	ENSG00000080546	sestrin 1	1.44841	0.534474	7.28529e-09	5.51053e-07
PCNA	ENSG00000132646	proliferating cell nuclear antigen	1.37268	0.456995	7.45661e-09	5.6112e-07
MYCBP	ENSG00000214114	MYC binding protein	1.38773	0.47273	7.55202e-09	5.654e-07
SUV39H1	ENSG00000101945	suppressor of variegation 3-9 homolog 1	1.54608	0.628615	7.59551e-09	5.65769e-07
CORO1A	ENSG00000102879	coronin 1A	2.12124	1.08491	8.94736e-09	6.63099e-07
GPR107	ENSG00000148358	G protein-coupled receptor 107	0.768167	-0.380507	9.07756e-09	6.69367e-07
PRC1	ENSG00000198901	protein regulator of cytokinesis 1	1.29313	0.370862	9.21765e-09	6.76299e-07
ANLN	ENSG00000011426	anillin actin binding protein	1.28795	0.365082	9.75848e-09	7.11347e-07
ZBTB7A	ENSG00000178951	zinc finger and BTB domain containing 7A	0.755596	-0.404312	9.79229e-09	7.11347e-07
SAV1	ENSG00000151748	salvador family WW domain containing protein 1	1.31858	0.398987	1.01289e-08	7.32175e-07
CHURC1	ENSG00000258289	churchill domain containing 1	0.633075	-0.659552	1.07359e-08	7.72251e-07
WASHC4	ENSG00000136051	WASH complex subunit 4	0.739951	-0.434498	1.09128e-08	7.79198e-07
BTG3	ENSG00000154640	BTG anti-proliferation factor 3	1.35753	0.440984	1.09387e-08	7.79198e-07
CEACAM1	ENSG00000079385	carcinoembryonic antigen related cell adhesion molecule 1	2.95355	1.56245	1.10443e-08	7.80227e-07
SEMA3A	ENSG00000075213	semaphorin 3A	1.40872	0.494383	1.10595e-08	7.80227e-07
IER3	ENSG00000137331	immediate early response 3	1.29922	0.37765	1.15008e-08	8.07475e-07
BTRC	ENSG00000166167	beta-transducin repeat containing E3 ubiquitin protein ligase	0.74082	-0.432805	1.17312e-08	8.19733e-07
SIRT5	ENSG00000124523	sirtuin 5	0.679802	-0.556814	1.18744e-08	8.25804e-07
STAT2	ENSG00000170581	signal transducer and activator of transcription 2	0.748905	-0.417146	1.20413e-08	8.29717e-07
POLH	ENSG00000170734	DNA polymerase eta	1.33809	0.420176	1.20437e-08	8.29717e-07
CYS1	ENSG00000205795	cystin 1	0.589954	-0.761326	1.26332e-08	8.66256e-07
FOXM1	ENSG00000111206	forkhead box M1	1.34161	0.423962	1.37821e-08	9.40646e-07
NUP155	ENSG00000113569	nucleoporin 155	1.29924	0.37767	1.50091e-08	1.01965e-06
RFWD3	ENSG00000168411	ring finger and WD repeat domain 3	1.30271	0.381518	1.56034e-08	1.05514e-06
TOPBP1	ENSG00000163781	DNA topoisomerase II binding protein 1	1.31834	0.398727	1.72194e-08	1.15907e-06
DDB2	ENSG00000134574	damage specific DNA binding protein 2	1.33027	0.411715	1.75087e-08	1.17317e-06
REPS2	ENSG00000169891	RALBP1 associated Eps domain containing 2	0.666548	-0.58522	1.96276e-08	1.30916e-06
ABCC3	ENSG00000108846	ATP binding cassette subfamily C member 3	0.695304	-0.524285	2.02124e-08	1.34207e-06
DLG4	ENSG00000132535	discs large MAGUK scaffold protein 4	0.717002	-0.479951	2.06732e-08	1.36648e-06
BCL2L12	ENSG00000126453	BCL2 like 12	1.54157	0.624398	2.15633e-08	1.41892e-06
NUSAP1	ENSG00000137804	nucleolar and spindle associated protein 1	1.28403	0.360677	2.24801e-08	1.47265e-06
ZSWIM9	ENSG00000185453	zinc finger SWIM-type containing 9	0.687604	-0.54035	2.27208e-08	1.4818e-06
CSRNP1	ENSG00000144655	cysteine and serine rich nuclear protein 1	1.4413	0.527374	2.40041e-08	1.55857e-06
TMEM200A	ENSG00000164484	transmembrane protein 200A	0.740369	-0.433684	2.46741e-08	1.58538e-06
RBPMS2	ENSG00000166831	RNA binding protein, mRNA processing factor 2	1.47164	0.557423	2.47563e-08	1.58538e-06
ENDOD1	ENSG00000149218	endonuclease domain containing 1	0.775358	-0.367065	2.48429e-08	1.58538e-06
SAMD4A	ENSG00000020577	sterile alpha motif domain containing 4A	1.34376	0.42628	2.48492e-08	1.58538e-06
UFD1	ENSG00000070010	ubiquitin recognition factor in ER associated degradation 1	1.3418	0.424169	2.51808e-08	1.59958e-06
RND3	ENSG00000115963	Rho family GTPase 3	1.36836	0.452446	2.68119e-08	1.69585e-06
RAB6B	ENSG00000154917	RAB6B, member RAS oncogene family	0.735134	-0.443922	2.70924e-08	1.70624e-06
RAB11FIP1	ENSG00000156675	RAB11 family interacting protein 1	0.767679	-0.381424	2.81513e-08	1.76535e-06
CYR61	ENSG00000142871	cysteine rich angiogenic inducer 61	2.2584	1.1753	2.84359e-08	1.77561e-06
MCM8	ENSG00000125885	minichromosome maintenance 8 homologous recombination repair factor	1.35775	0.441218	2.91103e-08	1.80748e-06
TBC1D5	ENSG00000131374	TBC1 domain family member 5	0.743737	-0.427136	2.92403e-08	1.80748e-06
TRIQK	ENSG00000205133	triple QxxK/R motif containing	0.734165	-0.445825	2.93158e-08	1.80748e-06
MTDH	ENSG00000147649	metadherin	0.780759	-0.35705	3.55754e-08	2.18424e-06
KIF18A	ENSG00000121621	kinesin family member 18A	1.32331	0.404148	3.6442e-08	2.22098e-06
WWP1	ENSG00000123124	WW domain containing E3 ubiquitin protein ligase 1	0.767472	-0.381814	3.64765e-08	2.22098e-06
MICB	ENSG00000204516	MHC class I polypeptide-related sequence B	1.37345	0.457806	3.75408e-08	2.27634e-06
CDA	ENSG00000158825	cytidine deaminase	0.689291	-0.536815	4.02208e-08	2.42881e-06
CTBS	ENSG00000117151	chitobiase	0.723196	-0.467541	4.28162e-08	2.57494e-06
CKB	ENSG00000166165	creatine kinase B	1.30266	0.381462	4.33447e-08	2.59608e-06
PUDP	ENSG00000130021	pseudouridine 5'-phosphatase	0.677083	-0.562595	4.49363e-08	2.68047e-06
WDR45	ENSG00000196998	WD repeat domain 45	0.679597	-0.557248	5.1981e-08	3.08813e-06
GINS2	ENSG00000131153	GINS complex subunit 2	1.67517	0.744305	5.40525e-08	3.19825e-06
EPHX2	ENSG00000120915	epoxide hydrolase 2	0.692619	-0.529866	5.71139e-08	3.36515e-06
MDGA1	ENSG00000112139	MAM domain containing glycosylphosphatidylinositol anchor 1	0.573563	-0.801976	5.73319e-08	3.36515e-06
TUBB6	ENSG00000176014	tubulin beta 6 class V	1.28966	0.366995	6.19283e-08	3.62046e-06
TNS4	ENSG00000131746	tensin 4	1.30863	0.388057	6.28429e-08	3.65935e-06
PSMD6	ENSG00000163636	proteasome 26S subunit, non-ATPase 6	1.31122	0.390912	6.43901e-08	3.73463e-06
LAMB2	ENSG00000172037	laminin subunit beta 2	0.780363	-0.357783	6.67201e-08	3.8523e-06
CDK6	ENSG00000105810	cyclin dependent kinase 6	1.62127	0.697127	6.69441e-08	3.8523e-06
VPS37B	ENSG00000139722	VPS37B, ESCRT-I subunit	1.29225	0.369882	6.88265e-08	3.94516e-06
EXO1	ENSG00000174371	exonuclease 1	1.56569	0.646795	6.95374e-08	3.97039e-06
MKI67	ENSG00000148773	marker of proliferation Ki-67	1.36947	0.453615	7.0601e-08	4.0155e-06
ODF2	ENSG00000136811	outer dense fiber of sperm tails 2	1.2924	0.370056	7.29962e-08	4.1357e-06
TRAF4	ENSG00000076604	TNF receptor associated factor 4	1.29702	0.375196	7.33281e-08	4.13852e-06
EEF1A1	ENSG00000156508	eukaryotic translation elongation factor 1 alpha 1	0.796913	-0.327506	7.45472e-08	4.19121e-06
ELMO3	ENSG00000102890	engulfment and cell motility 3	0.73788	-0.438542	7.58153e-08	4.24623e-06
DSCC1	ENSG00000136982	DNA replication and sister chromatid cohesion 1	1.46775	0.553605	7.96928e-08	4.44644e-06
TSC22D1	ENSG00000102804	TSC22 domain family member 1	0.793273	-0.33411	8.14482e-08	4.52716e-06
JAG1	ENSG00000101384	jagged 1	1.46857	0.554409	8.25127e-08	4.56903e-06
MVP	ENSG00000013364	major vault protein	0.77141	-0.37443	8.32954e-08	4.59503e-06
MAP2K3	ENSG00000034152	mitogen-activated protein kinase kinase 3	1.33087	0.412374	8.43868e-08	4.6378e-06
PSMB6	ENSG00000142507	proteasome subunit beta 6	1.3453	0.427926	9.04109e-08	4.95033e-06
WRAP53	ENSG00000141499	WD repeat containing antisense to TP53	1.3865	0.471451	1.0079e-07	5.49811e-06
R3HDM2	ENSG00000179912	R3H domain containing 2	0.758597	-0.398594	1.01709e-07	5.52772e-06
CDCA3	ENSG00000111665	cell division cycle associated 3	1.42121	0.507115	1.04703e-07	5.6694e-06
CTSV	ENSG00000136943	cathepsin V	1.38378	0.468612	1.10059e-07	5.93753e-06
SNX13	ENSG00000071189	sorting nexin 13	0.760041	-0.395851	1.12076e-07	6.02417e-06
POLG	ENSG00000140521	DNA polymerase gamma, catalytic subunit	1.29199	0.369593	1.13522e-07	6.07966e-06
HEMK1	ENSG00000114735	HemK methyltransferase family member 1	0.714613	-0.484767	1.20387e-07	6.39012e-06
FRMD5	ENSG00000171877	FERM domain containing 5	1.28853	0.365728	1.20487e-07	6.39012e-06
ASS1	ENSG00000130707	argininosuccinate synthase 1	0.780327	-0.35785	1.20626e-07	6.39012e-06
SLC35A5	ENSG00000138459	solute carrier family 35 member A5	0.729989	-0.454054	1.22774e-07	6.48052e-06
TOMM40	ENSG00000130204	translocase of outer mitochondrial membrane 40	1.31604	0.396205	1.24531e-07	6.54971e-06
VSIR	ENSG00000107738	V-set immunoregulatory receptor	1.31846	0.398849	1.29829e-07	6.80397e-06
INPP5D	ENSG00000168918	inositol polyphosphate-5-phosphatase D	1.64591	0.718886	1.3137e-07	6.86025e-06
FAM219A	ENSG00000164970	family with sequence similarity 219 member A	1.38285	0.467646	1.33385e-07	6.94072e-06
HMGB1	ENSG00000189403	high mobility group box 1	1.24722	0.318717	1.3769e-07	7.13946e-06
HNRNPA3	ENSG00000170144	heterogeneous nuclear ribonucleoprotein A3	1.24919	0.320996	1.38326e-07	7.14717e-06
INTS1	ENSG00000164880	integrator complex subunit 1	1.26456	0.338634	1.3927e-07	7.17071e-06
TMED10	ENSG00000170348	transmembrane p24 trafficking protein 10	0.79277	-0.335026	1.44607e-07	7.39413e-06
SLK	ENSG00000065613	STE20 like kinase	0.789216	-0.341508	1.44617e-07	7.39413e-06
ITGB4	ENSG00000132470	integrin subunit beta 4	0.714336	-0.485324	1.49852e-07	7.63514e-06
TUBB2A	ENSG00000137267	tubulin beta 2A class IIa	1.37115	0.455386	1.53109e-07	7.77412e-06
DCUN1D3	ENSG00000188215	defective in cullin neddylation 1 domain containing 3	1.46565	0.551538	1.55882e-07	7.88761e-06
NUDT1	ENSG00000106268	nudix hydrolase 1	1.58664	0.665971	1.60302e-07	8.08339e-06
SMAD1	ENSG00000170365	SMAD family member 1	0.703768	-0.506828	1.64999e-07	8.29179e-06
CTDSPL	ENSG00000144677	CTD small phosphatase like	1.3219	0.402613	1.66066e-07	8.31691e-06
CDC25C	ENSG00000158402	cell division cycle 25C	1.42427	0.510225	1.68045e-07	8.38739e-06
KIF4A	ENSG00000090889	kinesin family member 4A	1.31107	0.390744	1.69974e-07	8.45492e-06
TJP3	ENSG00000105289	tight junction protein 3	0.773155	-0.371171	1.83046e-07	9.07436e-06
RFC5	ENSG00000111445	replication factor C subunit 5	1.37551	0.459962	1.86402e-07	9.19942e-06
INCENP	ENSG00000149503	inner centromere protein	1.28354	0.360124	1.86822e-07	9.19942e-06
PLEKHA4	ENSG00000105559	pleckstrin homology domain containing A4	0.657284	-0.605412	1.8776e-07	9.21468e-06
TLNRD1	ENSG00000140406	talin rod domain containing 1	1.32107	0.401708	1.91567e-07	9.37017e-06
E2F2	ENSG00000007968	E2F transcription factor 2	1.38947	0.47453	1.9312e-07	9.41476e-06
RRM1	ENSG00000167325	ribonucleotide reductase catalytic subunit M1	1.3739	0.458281	1.96427e-07	9.51888e-06
ATF3	ENSG00000162772	activating transcription factor 3	1.67958	0.748103	1.96553e-07	9.51888e-06
KAZALD1	ENSG00000107821	Kazal type serine peptidase inhibitor domain 1	0.629161	-0.6685	1.98842e-07	9.59803e-06
ABCA3	ENSG00000167972	ATP binding cassette subfamily A member 3	0.753553	-0.40822	2.00025e-07	9.62348e-06
ERCC6L	ENSG00000186871	ERCC excision repair 6 like, spindle assembly checkpoint helicase	1.39164	0.476788	2.0111e-07	9.64407e-06
COL4A3	ENSG00000169031	collagen type IV alpha 3 chain	0.672531	-0.572326	2.02187e-07	9.66412e-06
MYO15B	ENSG00000266714	myosin XVB	0.524219	-0.931758	2.24861e-07	1.06799e-05
HSPA8	ENSG00000109971	heat shock protein family A (Hsp70) member 8	1.24978	0.32167	2.24894e-07	1.06799e-05
MYOF	ENSG00000138119	myoferlin	0.802514	-0.317402	2.27899e-07	1.07877e-05
PKMYT1	ENSG00000127564	protein kinase, membrane associated tyrosine/threonine 1	1.56344	0.644723	2.29288e-07	1.08186e-05
ILF2	ENSG00000143621	interleukin enhancer binding factor 2	1.24866	0.320383	2.30865e-07	1.08581e-05
C1orf115	ENSG00000162817	chromosome 1 open reading frame 115	0.753016	-0.409248	2.3491e-07	1.1013e-05
DYRK4	ENSG00000010219	dual specificity tyrosine phosphorylation regulated kinase 4	0.676355	-0.564146	2.4205e-07	1.13116e-05
SCAMP1	ENSG00000085365	secretory carrier membrane protein 1	0.780535	-0.357465	2.60398e-07	1.21304e-05
SPTB	ENSG00000070182	spectrin beta, erythrocytic	0.675997	-0.564911	2.6679e-07	1.23888e-05
MBTPS1	ENSG00000140943	membrane bound transcription factor peptidase, site 1	0.792566	-0.335397	2.68521e-07	1.24299e-05
DGLUCY	ENSG00000133943	D-glutamate cyclase	0.760013	-0.395905	2.85561e-07	1.31771e-05
ZNF724	ENSG00000196081	zinc finger protein 724	1.71202	0.775703	2.88828e-07	1.32861e-05
TCP1	ENSG00000120438	t-complex 1	1.24304	0.313868	2.90828e-07	1.33363e-05
TK1	ENSG00000167900	thymidine kinase 1	1.48455	0.570022	2.96897e-07	1.35722e-05
SRD5A1	ENSG00000145545	steroid 5 alpha-reductase 1	0.727554	-0.458874	3.04226e-07	1.3864e-05
ZNF467	ENSG00000181444	zinc finger protein 467	0.650092	-0.621283	3.13012e-07	1.42202e-05
LDHA	ENSG00000134333	lactate dehydrogenase A	1.23899	0.309164	3.20523e-07	1.45165e-05
E2F1	ENSG00000101412	E2F transcription factor 1	1.48064	0.566223	3.24278e-07	1.46058e-05
PRIM2	ENSG00000146143	DNA primase subunit 2	1.32344	0.404289	3.24486e-07	1.46058e-05
MCM10	ENSG00000065328	minichromosome maintenance 10 replication initiation factor	1.39474	0.479994	3.36596e-07	1.50459e-05
SGPL1	ENSG00000166224	sphingosine-1-phosphate lyase 1	0.788222	-0.343326	3.36699e-07	1.50459e-05
C17orf53	None	chromosome 17 open reading frame 53	1.54526	0.627853	3.37338e-07	1.50459e-05
UNKL	ENSG00000059145	unkempt family like zinc finger	1.36344	0.447254	3.40034e-07	1.51202e-05
TEF	ENSG00000167074	TEF, PAR bZIP transcription factor	0.737427	-0.439428	3.45444e-07	1.53143e-05
GSTZ1	ENSG00000100577	glutathione S-transferase zeta 1	0.712687	-0.48866	3.55552e-07	1.5715e-05
SREBF1	ENSG00000072310	sterol regulatory element binding transcription factor 1	0.784466	-0.350217	3.68235e-07	1.62267e-05
UNC119B	ENSG00000175970	unc-119 lipid binding chaperone B	0.781607	-0.355484	3.74931e-07	1.64723e-05
HSPA4L	ENSG00000164070	heat shock protein family A (Hsp70) member 4 like	1.30347	0.382354	3.78284e-07	1.657e-05
VWA5A	ENSG00000110002	von Willebrand factor A domain containing 5A	0.649283	-0.62308	3.81542e-07	1.6663e-05
TMEM8B	ENSG00000137103	transmembrane protein 8B	0.712017	-0.490017	3.93541e-07	1.7136e-05
TLCD2	ENSG00000185561	TLC domain containing 2	0.556056	-0.846697	4.25229e-07	1.8461e-05
CYP20A1	ENSG00000119004	cytochrome P450 family 20 subfamily A member 1	0.663203	-0.592478	4.32292e-07	1.86938e-05
PJA2	ENSG00000198961	praja ring finger ubiquitin ligase 2	0.795485	-0.330094	4.3314e-07	1.86938e-05
ADRM1	ENSG00000130706	adhesion regulating molecule 1	1.26087	0.334423	4.34419e-07	1.8694e-05
CSE1L	ENSG00000124207	chromosome segregation 1 like	1.24659	0.317991	4.41011e-07	1.89222e-05
ALDOA	ENSG00000149925	aldolase, fructose-bisphosphate A	1.25916	0.332462	4.44247e-07	1.90055e-05
NELFE	ENSG00000204356	negative elongation factor complex member E	0.771606	-0.374064	4.46107e-07	1.90296e-05
NCAPD3	ENSG00000151503	non-SMC condensin II complex subunit D3	1.25861	0.331833	4.73331e-07	2.01323e-05
SGO1	ENSG00000129810	shugoshin 1	1.41091	0.496629	4.77027e-07	2.02309e-05
PTAFR	ENSG00000169403	platelet activating factor receptor	1.6378	0.711757	4.95553e-07	2.0956e-05
RAB8B	ENSG00000166128	RAB8B, member RAS oncogene family	0.751774	-0.411629	5.15481e-07	2.17361e-05
SLC25A25	ENSG00000148339	solute carrier family 25 member 25	1.33551	0.417389	5.23465e-07	2.20095e-05
GRK6	ENSG00000198055	G protein-coupled receptor kinase 6	1.273	0.348237	5.38843e-07	2.25914e-05
LMNB2	ENSG00000176619	lamin B2	1.23833	0.308401	5.49112e-07	2.29563e-05
PKP4	ENSG00000144283	plakophilin 4	1.26759	0.342088	5.56755e-07	2.32039e-05
CDCA5	ENSG00000146670	cell division cycle associated 5	1.4832	0.568714	5.59475e-07	2.32039e-05
MCM7	ENSG00000166508	minichromosome maintenance complex component 7	1.4306	0.516617	5.59779e-07	2.32039e-05
PLK4	ENSG00000142731	polo like kinase 4	1.34206	0.424448	5.62157e-07	2.32133e-05
SNRNP70	ENSG00000104852	small nuclear ribonucleoprotein U1 subunit 70	1.24758	0.319136	5.63168e-07	2.32133e-05
MGAT4A	ENSG00000071073	mannosyl (alpha-1,3-)-glycoprotein beta-1,4-N-acetylglucosaminyltransferase, isozyme A	0.721001	-0.471926	5.66122e-07	2.32697e-05
EXOSC9	ENSG00000123737	exosome component 9	1.27612	0.351759	5.77439e-07	2.36609e-05
ADGRF1	ENSG00000153292	adhesion G protein-coupled receptor F1	0.78231	-0.354187	5.78864e-07	2.36609e-05
FUT8	ENSG00000033170	fucosyltransferase 8	0.767807	-0.381185	5.84438e-07	2.37578e-05
ZRANB1	ENSG00000019995	zinc finger RANBP2-type containing 1	0.778828	-0.360624	5.84475e-07	2.37578e-05
EHBP1L1	ENSG00000173442	EH domain binding protein 1 like 1	0.80167	-0.318919	5.92676e-07	2.40247e-05
PSMB3	ENSG00000277791	proteasome subunit beta 3	1.33248	0.414109	6.23682e-07	2.52119e-05
CD47	ENSG00000196776	CD47 molecule	0.756749	-0.402112	6.39349e-07	2.57742e-05
LDHD	ENSG00000166816	lactate dehydrogenase D	0.587828	-0.766534	6.52667e-07	2.6239e-05
TAF5	ENSG00000148835	TATA-box binding protein associated factor 5	1.42055	0.506446	6.75435e-07	2.70801e-05
ARG2	ENSG00000081181	arginase 2	0.729261	-0.455493	6.949e-07	2.77847e-05
CDCA4	ENSG00000170779	cell division cycle associated 4	1.27333	0.348601	6.98161e-07	2.77861e-05
SCARB1	ENSG00000073060	scavenger receptor class B member 1	1.27703	0.352791	6.98725e-07	2.77861e-05
PA2G4	ENSG00000170515	proliferation-associated 2G4	1.35923	0.442785	7.03056e-07	2.78828e-05
CALR	ENSG00000179218	calreticulin	1.23332	0.30255	7.0698e-07	2.79629e-05
FBXO10	ENSG00000147912	F-box protein 10	1.50969	0.594251	7.16056e-07	2.82457e-05
AURKB	ENSG00000178999	aurora kinase B	1.46542	0.55131	7.18946e-07	2.82837e-05
ACSL5	ENSG00000197142	acyl-CoA synthetase long chain family member 5	0.799281	-0.323226	7.449e-07	2.92264e-05
IBTK	ENSG00000005700	inhibitor of Bruton tyrosine kinase	0.793984	-0.332818	7.48221e-07	2.92784e-05
TMEM201	ENSG00000188807	transmembrane protein 201	1.3427	0.425138	7.63573e-07	2.97997e-05
GPS1	ENSG00000169727	G protein pathway suppressor 1	1.2832	0.359748	7.82679e-07	3.04643e-05
PPIH	ENSG00000171960	peptidylprolyl isomerase H	1.34905	0.431946	8.04646e-07	3.1214e-05
CDK18	ENSG00000117266	cyclin dependent kinase 18	0.757827	-0.40006	8.06196e-07	3.1214e-05
KIF2C	ENSG00000142945	kinesin family member 2C	1.43676	0.522816	8.24118e-07	3.1824e-05
FLNC	ENSG00000128591	filamin C	1.30777	0.387108	8.54755e-07	3.29204e-05
TAF15	ENSG00000270647	TATA-box binding protein associated factor 15	0.803821	-0.315054	8.98346e-07	3.45087e-05
SNAP23	ENSG00000092531	synaptosome associated protein 23	0.76214	-0.391873	9.2353e-07	3.53835e-05
B4GALT1	ENSG00000086062	beta-1,4-galactosyltransferase 1	0.783715	-0.3516	9.62474e-07	3.67796e-05
HNRNPAB	ENSG00000197451	heterogeneous nuclear ribonucleoprotein A/B	1.2968	0.374951	9.74605e-07	3.71464e-05
UBE2J1	ENSG00000198833	ubiquitin conjugating enzyme E2 J1	0.761638	-0.392822	9.78562e-07	3.72006e-05
TGFB2	ENSG00000092969	transforming growth factor beta 2	2.53211	1.34034	1.01474e-06	3.84761e-05
SMPD4	ENSG00000136699	sphingomyelin phosphodiesterase 4	1.25518	0.327898	1.01799e-06	3.85e-05
PCMTD2	ENSG00000203880	protein-L-isoaspartate (D-aspartate) O-methyltransferase domain containing 2	0.774313	-0.369012	1.04592e-06	3.94547e-05
PTEN	ENSG00000171862	phosphatase and tensin homolog	0.797415	-0.326596	1.05022e-06	3.95153e-05
ATP7A	ENSG00000165240	ATPase copper transporting alpha	0.732957	-0.4482	1.08103e-06	4.04953e-05
IFT140	ENSG00000187535	intraflagellar transport 140	0.774242	-0.369144	1.08179e-06	4.04953e-05
AIG1	ENSG00000146416	androgen induced 1	0.772419	-0.372544	1.1135e-06	4.15763e-05
RNF213	ENSG00000173821	ring finger protein 213	0.670584	-0.576511	1.1433e-06	4.25808e-05
KHNYN	ENSG00000100441	KH and NYN domain containing	0.793347	-0.333976	1.15373e-06	4.28603e-05
RBBP4	ENSG00000162521	RB binding protein 4, chromatin remodeling factor	0.807789	-0.307949	1.20464e-06	4.46385e-05
NRIP1	ENSG00000180530	nuclear receptor interacting protein 1	0.74245	-0.429635	1.21785e-06	4.49464e-05
TRIM28	ENSG00000130726	tripartite motif containing 28	1.22802	0.296338	1.2216e-06	4.49464e-05
DRAXIN	ENSG00000162490	dorsal inhibitory axon guidance protein	1.73118	0.791757	1.22214e-06	4.49464e-05
S100A10	ENSG00000197747	S100 calcium binding protein A10	1.25463	0.327266	1.22836e-06	4.50623e-05
CCT2	ENSG00000166226	chaperonin containing TCP1 subunit 2	1.23204	0.301049	1.23763e-06	4.52891e-05
DIEXF	None	digestive organ expansion factor homolog (zebrafish)	0.768007	-0.380809	1.24982e-06	4.56216e-05
TERT	ENSG00000164362	telomerase reverse transcriptase	1.52134	0.605344	1.2624e-06	4.59664e-05
ARF4	ENSG00000168374	ADP ribosylation factor 4	0.803811	-0.315071	1.33715e-06	4.85678e-05
SNX10	ENSG00000086300	sorting nexin 10	0.758798	-0.398211	1.35221e-06	4.89932e-05
MAPKAPK2	ENSG00000162889	mitogen-activated protein kinase-activated protein kinase 2	0.791728	-0.336923	1.35637e-06	4.90232e-05
RAVER2	ENSG00000162437	ribonucleoprotein, PTB binding 2	0.780266	-0.357961	1.39268e-06	5.02119e-05
USP39	ENSG00000168883	ubiquitin specific peptidase 39	1.24663	0.31803	1.41145e-06	5.07637e-05
HAT1	ENSG00000128708	histone acetyltransferase 1	1.26167	0.335337	1.42226e-06	5.10274e-05
CAVIN2	ENSG00000168497	caveolae associated protein 2	3.04061	1.60436	1.47302e-06	5.27196e-05
TPST2	ENSG00000128294	tyrosylprotein sulfotransferase 2	0.727248	-0.459481	1.47902e-06	5.28056e-05
EML6	ENSG00000214595	echinoderm microtubule associated protein like 6	0.751374	-0.412397	1.49147e-06	5.31211e-05
FABP5	ENSG00000164687	fatty acid binding protein 5	1.2517	0.323885	1.50172e-06	5.33567e-05
OAZ1	ENSG00000104904	ornithine decarboxylase antizyme 1	1.24998	0.321902	1.50977e-06	5.35131e-05
PC	ENSG00000173599	pyruvate carboxylase	0.75536	-0.404763	1.52119e-06	5.37879e-05
OASL	ENSG00000135114	2'-5'-oligoadenylate synthetase like	0.629353	-0.66806	1.54311e-06	5.44316e-05
PIM3	ENSG00000198355	Pim-3 proto-oncogene, serine/threonine kinase	1.24152	0.312102	1.54885e-06	5.4503e-05
TMEM106B	ENSG00000106460	transmembrane protein 106B	0.793365	-0.333944	1.57221e-06	5.51928e-05
MC1R	ENSG00000258839	melanocortin 1 receptor	0.655955	-0.60833	1.65315e-06	5.78858e-05
LGALS3	ENSG00000131981	galectin 3	0.790052	-0.339981	1.65681e-06	5.78858e-05
MECP2	ENSG00000169057	methyl-CpG binding protein 2	0.788661	-0.342524	1.69182e-06	5.89686e-05
FBXO22	ENSG00000167196	F-box protein 22	1.27362	0.348937	1.72135e-06	5.98555e-05
NELFCD	ENSG00000101158	negative elongation factor complex member C/D	1.27438	0.349796	1.7473e-06	6.06145e-05
SLC12A6	ENSG00000140199	solute carrier family 12 member 6	0.737316	-0.439644	1.83334e-06	6.34492e-05
C3orf18	ENSG00000088543	chromosome 3 open reading frame 18	0.710036	-0.494036	1.84278e-06	6.36257e-05
TRAIP	ENSG00000183763	TRAF interacting protein	1.45073	0.536775	1.87191e-06	6.44797e-05
ASIC1	ENSG00000110881	acid sensing ion channel subunit 1	0.786042	-0.347321	1.88623e-06	6.4821e-05
SRRT	ENSG00000087087	serrate, RNA effector molecule	1.25523	0.327955	1.89626e-06	6.50134e-05
MSLN	ENSG00000102854	mesothelin	0.784914	-0.349393	1.93086e-06	6.60454e-05
SPPL2A	ENSG00000138600	signal peptide peptidase like 2A	0.763502	-0.389296	1.96892e-06	6.71906e-05
LHPP	ENSG00000107902	phospholysine phosphohistidine inorganic pyrophosphate phosphatase	0.774449	-0.368758	2.01058e-06	6.8453e-05
FAM114A1	ENSG00000197712	family with sequence similarity 114 member A1	0.788452	-0.342906	2.01602e-06	6.84792e-05
AHNAK2	ENSG00000185567	AHNAK nucleoprotein 2	0.682268	-0.551589	2.18537e-06	7.40602e-05
H6PD	ENSG00000049239	hexose-6-phosphate dehydrogenase/glucose 1-dehydrogenase	0.799295	-0.3232	2.22934e-06	7.53074e-05
UBE2T	ENSG00000077152	ubiquitin conjugating enzyme E2 T	1.37271	0.457028	2.23243e-06	7.53074e-05
POLA1	ENSG00000101868	DNA polymerase alpha 1, catalytic subunit	1.31726	0.397536	2.24557e-06	7.55768e-05
MCMDC2	ENSG00000178460	minichromosome maintenance domain containing 2	0.452378	-1.1444	2.26157e-06	7.58921e-05
SMARCD1	ENSG00000066117	SWI/SNF related, matrix associated, actin dependent regulator of chromatin, subfamily d, member 1	1.2592	0.332504	2.26528e-06	7.58921e-05
UBASH3B	ENSG00000154127	ubiquitin associated and SH3 domain containing B	1.25629	0.329168	2.28235e-06	7.62896e-05
ENO3	ENSG00000108515	enolase 3	0.629782	-0.667075	2.29647e-06	7.65874e-05
PCDH7	ENSG00000169851	protocadherin 7	0.80886	-0.306038	2.33215e-06	7.76009e-05
CENPJ	ENSG00000151849	centromere protein J	1.29263	0.370309	2.37692e-06	7.89115e-05
CSRP2	ENSG00000175183	cysteine and glycine rich protein 2	1.30931	0.38881	2.4042e-06	7.96371e-05
POLD1	ENSG00000062822	DNA polymerase delta 1, catalytic subunit	1.274	0.349361	2.42185e-06	8.00412e-05
FANCM	ENSG00000187790	Fanconi anemia complementation group M	1.38547	0.470376	2.46421e-06	8.1258e-05
R3HDM1	ENSG00000048991	R3H domain containing 1	1.27451	0.349942	2.53735e-06	8.33379e-05
TUBGCP4	ENSG00000137822	tubulin gamma complex associated protein 4	1.27561	0.351182	2.53864e-06	8.33379e-05
FAT1	ENSG00000083857	FAT atypical cadherin 1	0.709568	-0.494986	2.56866e-06	8.4135e-05
EDEM3	ENSG00000116406	ER degradation enhancing alpha-mannosidase like protein 3	0.724036	-0.465866	2.59129e-06	8.46873e-05
MMS22L	ENSG00000146263	MMS22 like, DNA repair protein	1.31281	0.392663	2.65229e-06	8.64882e-05
MIF4GD	ENSG00000125457	MIF4G domain containing	0.739405	-0.435563	2.6801e-06	8.72014e-05
BOP1	ENSG00000261236	block of proliferation 1	1.22943	0.297994	2.74821e-06	8.92196e-05
TM4SF18	ENSG00000163762	transmembrane 4 L six family member 18	2.04616	1.03292	2.84782e-06	9.22492e-05
POP1	ENSG00000104356	POP1 homolog, ribonuclease P/MRP subunit	1.2638	0.337766	2.85604e-06	9.23119e-05
ATP2C2	ENSG00000064270	ATPase secretory pathway Ca2+ transporting 2	0.721192	-0.471544	2.91903e-06	9.41402e-05
PRICKLE4	ENSG00000278224	prickle planar cell polarity protein 4	0.654558	-0.611406	2.95994e-06	9.52502e-05
GTSE1	ENSG00000075218	G2 and S-phase expressed 1	1.2878	0.364904	2.98416e-06	9.58197e-05
MIS18A	ENSG00000159055	MIS18 kinetochore protein A	1.31941	0.399888	2.99952e-06	9.61026e-05
SLFN5	ENSG00000166750	schlafen family member 5	0.725123	-0.463703	3.01122e-06	9.62672e-05
CALCOCO1	ENSG00000012822	calcium binding and coiled-coil domain 1	0.772995	-0.371468	3.01803e-06	9.62751e-05
IPO5	ENSG00000065150	importin 5	1.22206	0.289312	3.04087e-06	9.67934e-05
TCP11L2	ENSG00000166046	t-complex 11 like 2	0.574931	-0.79854	3.05714e-06	9.71006e-05
MORN1	ENSG00000116151	MORN repeat containing 1	0.626757	-0.674023	3.17567e-06	0.000100648
MYBL1	ENSG00000185697	MYB proto-oncogene like 1	1.38461	0.469484	3.21567e-06	0.000101696
RAD51C	ENSG00000108384	RAD51 paralog C	1.2976	0.375845	3.45509e-06	0.000109032
ARSB	ENSG00000113273	arylsulfatase B	1.53236	0.615756	3.52589e-06	0.000111028
HOOK2	ENSG00000095066	hook microtubule tethering protein 2	0.742363	-0.429803	3.54047e-06	0.000111248
PTGES3	ENSG00000110958	prostaglandin E synthase 3	1.21712	0.283475	3.55956e-06	0.000111609
CDCA2	ENSG00000184661	cell division cycle associated 2	1.29288	0.370588	3.71726e-06	0.000116305
OAF	ENSG00000184232	out at first homolog	0.773966	-0.369659	3.72523e-06	0.000116306
HIC2	ENSG00000169635	HIC ZBTB transcriptional repressor 2	1.3537	0.436912	3.73754e-06	0.000116443
RNF26	ENSG00000173456	ring finger protein 26	1.26472	0.338817	3.844e-06	0.000119506
ZACN	ENSG00000186919	zinc activated ion channel	0.341823	-1.54868	3.85913e-06	0.000119723
TRAPPC6A	ENSG00000007255	trafficking protein particle complex 6A	0.672446	-0.57251	3.88246e-06	0.000119987
HASPIN	ENSG00000177602	histone H3 associated protein kinase	1.37874	0.46335	3.884e-06	0.000119987
PCLAF	ENSG00000166803	PCNA clamp associated factor	1.63391	0.708329	3.98734e-06	0.000122921
GAL	ENSG00000069482	galanin and GMAP prepropeptide	1.38186	0.466612	4.02417e-06	0.000123796
LTBR	ENSG00000111321	lymphotoxin beta receptor	0.77983	-0.358769	4.03551e-06	0.000123885
PBX1	ENSG00000185630	PBX homeobox 1	0.68403	-0.547867	4.08988e-06	0.000125292
PRF1	ENSG00000180644	perforin 1	1.4033	0.488824	4.13506e-06	0.000126412
GLG1	ENSG00000090863	golgi glycoprotein 1	0.82287	-0.281264	4.16371e-06	0.000127023
TNFRSF6B	ENSG00000243509	TNF receptor superfamily member 6b	0.722274	-0.469382	4.1897e-06	0.000127551
MARCKSL1	ENSG00000175130	MARCKS like 1	1.27196	0.347056	4.22428e-06	0.000128338
FSCN1	ENSG00000075618	fascin actin-bundling protein 1	1.21789	0.284384	4.25916e-06	0.00012913
LAS1L	ENSG00000001497	LAS1 like, ribosome biogenesis factor	1.27455	0.349987	4.27014e-06	0.000129196
FDFT1	ENSG00000079459	farnesyl-diphosphate farnesyltransferase 1	1.25506	0.32776	4.32943e-06	0.00013072
TSC22D2	ENSG00000196428	TSC22 domain family member 2	1.30282	0.381642	4.46896e-06	0.000134656
TMCO6	ENSG00000113119	transmembrane and coiled-coil domains 6	0.729641	-0.45474	4.5963e-06	0.000138209
MIDN	ENSG00000167470	midnolin	1.23786	0.307846	4.65067e-06	0.000139558
C1orf123	None	chromosome 1 open reading frame 123	0.73952	-0.435338	4.66397e-06	0.000139672
CHST15	ENSG00000182022	carbohydrate sulfotransferase 15	0.808089	-0.307413	4.67653e-06	0.000139763
ICAM1	ENSG00000090339	intercellular adhesion molecule 1	1.45445	0.540474	4.7864e-06	0.000142755
SYNPO	ENSG00000171992	synaptopodin	0.738652	-0.437033	4.84184e-06	0.000144116
SAMD11	ENSG00000187634	sterile alpha motif domain containing 11	0.525547	-0.928107	4.85957e-06	0.000144311
KIAA1147	None	KIAA1147	0.800384	-0.321235	4.86807e-06	0.000144311
FNDC3A	ENSG00000102531	fibronectin type III domain containing 3A	0.803261	-0.316059	5.0084e-06	0.000148172
IRF9	ENSG00000213928	interferon regulatory factor 9	0.672402	-0.572604	5.05942e-06	0.000149362
STIP1	ENSG00000168439	stress induced phosphoprotein 1	1.21611	0.282277	5.06899e-06	0.000149362
CCT7	ENSG00000135624	chaperonin containing TCP1 subunit 7	1.21169	0.27702	5.08e-06	0.000149387
GPX1	ENSG00000233276	glutathione peroxidase 1	1.23328	0.302503	5.11158e-06	0.000150015
TINAGL1	ENSG00000142910	tubulointerstitial nephritis antigen like 1	1.24352	0.314432	5.12834e-06	0.000150206
CCT8	ENSG00000156261	chaperonin containing TCP1 subunit 8	1.21282	0.278371	5.31538e-06	0.000155374
MFSD3	ENSG00000167700	major facilitator superfamily domain containing 3	0.775158	-0.367437	5.37289e-06	0.000156743
XBP1	ENSG00000100219	X-box binding protein 1	0.786887	-0.345772	5.41309e-06	0.000157602
ARPIN	ENSG00000242498	actin related protein 2/3 complex inhibitor	0.743945	-0.426733	5.60941e-06	0.000162995
MIS18BP1	ENSG00000129534	MIS18 binding protein 1	1.2788	0.354794	5.63478e-06	0.000163409
LITAF	ENSG00000189067	lipopolysaccharide induced TNF factor	0.805523	-0.312003	5.6952e-06	0.000164835
SH3BP1	ENSG00000100092	SH3 domain binding protein 1	1.27474	0.350203	5.7677e-06	0.000166605
PSMD8	ENSG00000099341	proteasome 26S subunit, non-ATPase 8	1.24887	0.320624	5.92947e-06	0.000170941
MCM3	ENSG00000112118	minichromosome maintenance complex component 3	1.31913	0.399592	5.94346e-06	0.000171008
OLA1	ENSG00000138430	Obg like ATPase 1	0.816937	-0.291703	5.9573e-06	0.000171071
APH1B	ENSG00000138613	aph-1 homolog B, gamma-secretase subunit	0.674953	-0.567141	5.9975e-06	0.000171889
HSPD1	ENSG00000144381	heat shock protein family D (Hsp60) member 1	1.24943	0.321265	6.15944e-06	0.000176186
ERH	ENSG00000100632	ERH, mRNA splicing and mitosis factor	1.22965	0.298246	6.21938e-06	0.000177555
ACSS2	ENSG00000131069	acyl-CoA synthetase short chain family member 2	0.700765	-0.512997	6.24798e-06	0.000178025
SEMA4B	ENSG00000185033	semaphorin 4B	0.798449	-0.324727	6.32468e-06	0.000179861
BACE1	ENSG00000186318	beta-secretase 1	0.736046	-0.442132	6.36863e-06	0.000180761
LTA4H	ENSG00000111144	leukotriene A4 hydrolase	0.821579	-0.283528	6.45437e-06	0.000182722
RPS6KA2	ENSG00000071242	ribosomal protein S6 kinase A2	0.773698	-0.370157	6.47349e-06	0.000182722
BHLHE41	ENSG00000123095	basic helix-loop-helix family member e41	0.627734	-0.671774	6.47509e-06	0.000182722
TARBP1	ENSG00000059588	TAR (HIV-1) RNA binding protein 1	0.68019	-0.55599	6.5588e-06	0.000184729
TMEM87B	ENSG00000153214	transmembrane protein 87B	0.756559	-0.402475	6.58545e-06	0.000185124
CCDC92	ENSG00000119242	coiled-coil domain containing 92	0.661765	-0.59561	6.60955e-06	0.000185446
PHF3	ENSG00000118482	PHD finger protein 3	0.811623	-0.301119	6.7053e-06	0.000187774
ZNF430	ENSG00000118620	zinc finger protein 430	1.48543	0.570883	6.85073e-06	0.000191481
VPS9D1	ENSG00000075399	VPS9 domain containing 1	0.661122	-0.597012	6.94982e-06	0.000193882
TSPAN1	ENSG00000117472	tetraspanin 1	0.687718	-0.540112	7.10859e-06	0.000197934
WDHD1	ENSG00000198554	WD repeat and HMG-box DNA binding protein 1	1.36389	0.447731	7.12761e-06	0.000198088
SEMA7A	ENSG00000138623	semaphorin 7A (John Milton Hagen blood group)	1.51267	0.597098	7.22033e-06	0.000200286
SLC1A1	ENSG00000106688	solute carrier family 1 member 1	0.759303	-0.397253	7.47465e-06	0.000206949
PMAIP1	ENSG00000141682	phorbol-12-myristate-13-acetate-induced protein 1	1.23814	0.308174	7.57993e-06	0.000209469
GRWD1	ENSG00000105447	glutamate rich WD repeat containing 1	1.2647	0.338799	7.63359e-06	0.000210555
PLCD3	ENSG00000161714	phospholipase C delta 3	0.811601	-0.301158	7.87323e-06	0.000216758
SLC11A2	ENSG00000110911	solute carrier family 11 member 2	0.799126	-0.323506	7.99477e-06	0.000219692
AP1M1	ENSG00000072958	adaptor related protein complex 1 mu 1 subunit	1.26621	0.340512	8.11687e-06	0.00022263
GRN	ENSG00000030582	granulin precursor	0.818755	-0.288497	8.25075e-06	0.00022588
DNMT1	ENSG00000130816	DNA methyltransferase 1	1.21537	0.281395	8.51487e-06	0.000232676
FRA10AC1	ENSG00000148690	FRA10A associated CGG repeat 1	0.782968	-0.352975	8.70333e-06	0.000237384
AUH	ENSG00000148090	AU RNA binding methylglutaconyl-CoA hydratase	0.784799	-0.349605	9.25098e-06	0.000251853
TBRG4	ENSG00000136270	transforming growth factor beta regulator 4	1.22766	0.295916	9.31749e-06	0.000253194
ZNF695	ENSG00000197472	zinc finger protein 695	1.45699	0.542993	9.58541e-06	0.000259599
C10orf55	ENSG00000222047	chromosome 10 open reading frame 55	0.431379	-1.21297	9.58859e-06	0.000259599
FAM136A	ENSG00000035141	family with sequence similarity 136 member A	0.791856	-0.33669	9.66751e-06	0.000261254
PSMD3	ENSG00000108344	proteasome 26S subunit, non-ATPase 3	1.21986	0.286714	9.72302e-06	0.000262271
CHAF1A	ENSG00000167670	chromatin assembly factor 1 subunit A	1.4538	0.539827	9.79124e-06	0.000263191
VAPB	ENSG00000124164	VAMP associated protein B and C	0.796734	-0.327829	9.79298e-06	0.000263191
HCFC1	ENSG00000172534	host cell factor C1	1.2313	0.30018	9.96554e-06	0.000267339
CYP4V2	ENSG00000145476	cytochrome P450 family 4 subfamily V member 2	0.689642	-0.536081	1.00467e-05	0.000269023
SPOCD1	ENSG00000134668	SPOC domain containing 1	0.602653	-0.730601	1.01015e-05	0.000269999
F11R	ENSG00000158769	F11 receptor	0.822191	-0.282454	1.01482e-05	0.000270753
NGEF	ENSG00000066248	neuronal guanine nucleotide exchange factor	0.718296	-0.47735	1.04145e-05	0.000277354
MXD4	ENSG00000123933	MAX dimerization protein 4	0.770229	-0.37664	1.04767e-05	0.000278506
ADAM10	ENSG00000137845	ADAM metallopeptidase domain 10	0.772764	-0.371899	1.08878e-05	0.000288911
KCNAB1	ENSG00000169282	potassium voltage-gated channel subfamily A member regulatory beta subunit 1	0.38777	-1.36673	1.10119e-05	0.000291675
DAP	ENSG00000112977	death associated protein	0.815876	-0.293578	1.18015e-05	0.000312027
DTYMK	ENSG00000168393	deoxythymidylate kinase	1.27689	0.35264	1.19521e-05	0.000315223
TPI1	ENSG00000111669	triosephosphate isomerase 1	1.23644	0.306187	1.19653e-05	0.000315223
CUL7	ENSG00000044090	cullin 7	0.809162	-0.3055	1.20553e-05	0.000317023
CKAP2	ENSG00000136108	cytoskeleton associated protein 2	1.2224	0.289718	1.22836e-05	0.000322449
ANKLE1	ENSG00000160117	ankyrin repeat and LEM domain containing 1	1.38549	0.4704	1.24399e-05	0.000325971
RBBP8	ENSG00000101773	RB binding protein 8, endonuclease	1.22713	0.295284	1.25779e-05	0.000328472
MRPS2	ENSG00000122140	mitochondrial ribosomal protein S2	1.23682	0.306637	1.25802e-05	0.000328472
EDC4	ENSG00000038358	enhancer of mRNA decapping 4	1.24086	0.311346	1.27062e-05	0.000331139
YRDC	ENSG00000196449	yrdC N6-threonylcarbamoyltransferase domain containing	1.25916	0.332464	1.27274e-05	0.000331139
AHCYL1	ENSG00000168710	adenosylhomocysteinase like 1	0.825297	-0.277015	1.28161e-05	0.000332856
WBP1	ENSG00000239779	WW domain binding protein 1	0.78287	-0.353156	1.28789e-05	0.000333897
LETMD1	ENSG00000050426	LETM1 domain containing 1	0.738043	-0.438223	1.29392e-05	0.000334868
CCDC115	ENSG00000136710	coiled-coil domain containing 115	0.73855	-0.437232	1.29737e-05	0.00033517
SPA17	ENSG00000064199	sperm autoantigenic protein 17	1.41271	0.498466	1.30565e-05	0.000336716
CDKN3	ENSG00000100526	cyclin dependent kinase inhibitor 3	1.27798	0.353861	1.39196e-05	0.000358345
PLEKHA1	ENSG00000107679	pleckstrin homology domain containing A1	0.810242	-0.303576	1.40459e-05	0.000360963
MRPL13	ENSG00000172172	mitochondrial ribosomal protein L13	1.25016	0.322118	1.4086e-05	0.000361361
CENPF	ENSG00000117724	centromere protein F	1.34473	0.427311	1.43771e-05	0.000367755
RTKN2	ENSG00000182010	rhotekin 2	1.35705	0.440474	1.43854e-05	0.000367755
CEP85	ENSG00000130695	centrosomal protein 85	1.24049	0.31091	1.4434e-05	0.000368355
CBX7	ENSG00000100307	chromobox 7	0.775751	-0.366335	1.45515e-05	0.000370176
NMU	ENSG00000109255	neuromedin U	1.34074	0.423034	1.45558e-05	0.000370176
ING4	ENSG00000111653	inhibitor of growth family member 4	0.699227	-0.516166	1.48577e-05	0.000377201
SORT1	ENSG00000134243	sortilin 1	0.813164	-0.298382	1.51208e-05	0.000382763
FAM72A	ENSG00000196550	family with sequence similarity 72 member A	1.39743	0.482771	1.51432e-05	0.000382763
TUBA1A	ENSG00000167552	tubulin alpha 1a	1.25837	0.331562	1.5155e-05	0.000382763
GOLPH3L	ENSG00000143457	golgi phosphoprotein 3 like	0.769846	-0.377358	1.56341e-05	0.000393691
BEX2	ENSG00000133134	brain expressed X-linked 2	0.753084	-0.409117	1.56414e-05	0.000393691
PITPNA	ENSG00000174238	phosphatidylinositol transfer protein alpha	0.811339	-0.301624	1.58663e-05	0.000398508
NUDT15	ENSG00000136159	nudix hydrolase 15	1.24097	0.311463	1.58871e-05	0.000398508
XRCC6	ENSG00000196419	X-ray repair cross complementing 6	1.19728	0.259756	1.60298e-05	0.000401401
MET	ENSG00000105976	MET proto-oncogene, receptor tyrosine kinase	0.832768	-0.264014	1.61226e-05	0.000403036
CELSR1	ENSG00000075275	cadherin EGF LAG seven-pass G-type receptor 1	0.807486	-0.308491	1.61556e-05	0.000403175
ACLY	ENSG00000131473	ATP citrate lyase	1.20719	0.27165	1.62517e-05	0.000404375
SLC24A1	ENSG00000074621	solute carrier family 24 member 1	0.744599	-0.425465	1.62588e-05	0.000404375
NKD2	ENSG00000145506	naked cuticle homolog 2	1.30824	0.387632	1.66968e-05	0.000414567
TNFAIP1	ENSG00000109079	TNF alpha induced protein 1	1.23847	0.308563	1.67989e-05	0.000416398
PYCR1	ENSG00000183010	pyrroline-5-carboxylate reductase 1	0.805289	-0.312421	1.69014e-05	0.000417956
KRTAP2-3	ENSG00000212724	keratin associated protein 2-3	2.37859	1.25011	1.69187e-05	0.000417956
ASF1B	ENSG00000105011	anti-silencing function 1B histone chaperone	1.29831	0.376634	1.74201e-05	0.000429619
PUSL1	ENSG00000169972	pseudouridylate synthase-like 1	1.3552	0.43851	1.74797e-05	0.000430364
RELB	ENSG00000104856	RELB proto-oncogene, NF-kB subunit	1.40317	0.48869	1.77164e-05	0.000435462
ATP6V1C2	ENSG00000143882	ATPase H+ transporting V1 subunit C2	0.738178	-0.43796	1.77574e-05	0.00043574
SNRPB	ENSG00000125835	small nuclear ribonucleoprotein polypeptides B and B1	1.30789	0.387242	1.78255e-05	0.000436681
C16orf45	ENSG00000166780	chromosome 16 open reading frame 45	0.786126	-0.347168	1.79866e-05	0.000439893
C12orf75	ENSG00000235162	chromosome 12 open reading frame 75	1.24965	0.321521	1.80445e-05	0.000440496
CDK2	ENSG00000123374	cyclin dependent kinase 2	1.31568	0.395809	1.80853e-05	0.000440496
KLK8	ENSG00000129455	kallikrein related peptidase 8	0.746546	-0.421697	1.81013e-05	0.000440496
C16orf58	ENSG00000140688	chromosome 16 open reading frame 58	0.809507	-0.304885	1.83742e-05	0.000446396
MAP1S	ENSG00000130479	microtubule associated protein 1S	1.28447	0.361175	1.84112e-05	0.000446555
GPS2	ENSG00000132522	G protein pathway suppressor 2	1.28716	0.364189	1.88354e-05	0.00045609
SLC26A6	ENSG00000225697	solute carrier family 26 member 6	1.29125	0.368771	1.88906e-05	0.000456674
WDR13	ENSG00000101940	WD repeat domain 13	0.765984	-0.384614	1.90685e-05	0.000460216
BAIAP3	ENSG00000007516	BAI1 associated protein 3	0.789551	-0.340896	1.92756e-05	0.00046445
SF3B4	ENSG00000143368	splicing factor 3b subunit 4	1.2381	0.308131	1.94009e-05	0.000466702
PFKP	ENSG00000067057	phosphofructokinase, platelet	1.26275	0.33657	1.95232e-05	0.000468877
HEXDC	None	hexosaminidase D	0.700598	-0.513342	1.98293e-05	0.000475371
CORO1C	ENSG00000110880	coronin 1C	1.20799	0.272612	1.98584e-05	0.000475371
ZFYVE19	ENSG00000166140	zinc finger FYVE-type containing 19	0.764741	-0.386957	1.9964e-05	0.0004765
CDK11B	ENSG00000248333	cyclin dependent kinase 11B	1.25454	0.327157	1.99705e-05	0.0004765
TUFT1	ENSG00000143367	tuftelin 1	1.32814	0.409404	2.0222e-05	0.000481717
RMND5A	ENSG00000153561	required for meiotic nuclear division 5 homolog A	0.817614	-0.290509	2.07187e-05	0.00049275
NR1D2	ENSG00000174738	nuclear receptor subfamily 1 group D member 2	0.822492	-0.281927	2.08009e-05	0.000493903
WWC3	ENSG00000047644	WWC family member 3	0.755137	-0.40519	2.11557e-05	0.000501517
ECT2	ENSG00000114346	epithelial cell transforming 2	1.21255	0.27805	2.14181e-05	0.000506918
PIM1	ENSG00000137193	Pim-1 proto-oncogene, serine/threonine kinase	1.27895	0.354963	2.2403e-05	0.000529375
NUF2	ENSG00000143228	NUF2, NDC80 kinetochore complex component	1.27398	0.349347	2.24683e-05	0.000530063
TEDC2	ENSG00000162062	tubulin epsilon and delta complex 2	1.45214	0.538184	2.27001e-05	0.000534673
TMBIM4	ENSG00000155957	transmembrane BAX inhibitor motif containing 4	0.743378	-0.427833	2.28478e-05	0.00053729
SULT1C2	ENSG00000198203	sulfotransferase family 1C member 2	0.656855	-0.606352	2.298e-05	0.000539535
SYT1	ENSG00000067715	synaptotagmin 1	1.21059	0.275705	2.30442e-05	0.000540177
HS3ST1	ENSG00000002587	heparan sulfate-glucosamine 3-sulfotransferase 1	0.810212	-0.303628	2.31046e-05	0.00054073
PASK	ENSG00000115687	PAS domain containing serine/threonine kinase	1.26876	0.34342	2.33832e-05	0.000546378
NDUFAF8	ENSG00000224877	NADH:ubiquinone oxidoreductase complex assembly factor 8	1.31627	0.396459	2.34648e-05	0.000547413
CAPN15	ENSG00000103326	calpain 15	1.27305	0.348294	2.37575e-05	0.000553362
ANKRD29	ENSG00000154065	ankyrin repeat domain 29	0.753677	-0.407982	2.41532e-05	0.000561686
MST1	ENSG00000173531	macrophage stimulating 1	0.557776	-0.842241	2.44706e-05	0.000568168
RPS27L	ENSG00000185088	ribosomal protein S27 like	1.23532	0.30489	2.4621e-05	0.000570755
ESCO2	ENSG00000171320	establishment of sister chromatid cohesion N-acetyltransferase 2	1.28861	0.365812	2.49081e-05	0.0005765
SPRY1	ENSG00000164056	sprouty RTK signaling antagonist 1	1.42384	0.509785	2.49764e-05	0.000577172
MAMDC2	ENSG00000165072	MAM domain containing 2	1.37968	0.464334	2.54075e-05	0.00058621
CYP24A1	ENSG00000019186	cytochrome P450 family 24 subfamily A member 1	1.35711	0.440536	2.56789e-05	0.000591541
SNRPG	ENSG00000143977	small nuclear ribonucleoprotein polypeptide G	1.27238	0.347531	2.59835e-05	0.000597621
CENPW	ENSG00000203760	centromere protein W	1.42368	0.509622	2.60625e-05	0.000598499
HNRNPA2B1	ENSG00000122566	heterogeneous nuclear ribonucleoprotein A2/B1	1.19515	0.257189	2.62825e-05	0.000602608
TNFRSF25	ENSG00000215788	TNF receptor superfamily member 25	0.716511	-0.480939	2.63636e-05	0.000603524
GMNN	ENSG00000112312	geminin, DNA replication inhibitor	1.38229	0.467063	2.7075e-05	0.000618846
CEP55	ENSG00000138180	centrosomal protein 55	1.21534	0.281356	2.74086e-05	0.000625497
THBS3	ENSG00000169231	thrombospondin 3	0.62917	-0.668478	2.76865e-05	0.000630857
FASN	ENSG00000169710	fatty acid synthase	1.19667	0.259025	2.79795e-05	0.000635628
KIF11	ENSG00000138160	kinesin family member 11	1.23195	0.300938	2.79825e-05	0.000635628
ANXA2	ENSG00000182718	annexin A2	1.18783	0.248334	2.81217e-05	0.000637801
TFDP2	ENSG00000114126	transcription factor Dp-2	0.81985	-0.286569	2.8586e-05	0.000647331
GMEB1	ENSG00000162419	glucocorticoid modulatory element binding protein 1	1.31486	0.394914	2.87803e-05	0.000650727
RPAP1	ENSG00000103932	RNA polymerase II associated protein 1	1.25509	0.327788	2.90216e-05	0.000655174
PSMA3	ENSG00000100567	proteasome subunit alpha 3	1.21899	0.285682	2.9129e-05	0.000656589
PAQR6	ENSG00000160781	progestin and adipoQ receptor family member 6	0.662068	-0.594949	2.93817e-05	0.000660657
AGPAT1	ENSG00000204310	1-acylglycerol-3-phosphate O-acyltransferase 1	0.80441	-0.313998	2.94357e-05	0.000660657
FAF1	ENSG00000185104	Fas associated factor 1	1.23045	0.29918	2.94446e-05	0.000660657
PIDD1	ENSG00000177595	p53-induced death domain protein 1	1.33976	0.421979	3.0622e-05	0.000686027
NUDC	ENSG00000090273	nuclear distribution C, dynein complex regulator	1.24765	0.319216	3.11024e-05	0.000695725
GPR137C	ENSG00000180998	G protein-coupled receptor 137C	1.69117	0.758018	3.13308e-05	0.000699768
IL18	ENSG00000150782	interleukin 18	0.821214	-0.284171	3.20007e-05	0.000713644
MID1IP1	ENSG00000165175	MID1 interacting protein 1	0.81278	-0.299063	3.21215e-05	0.000715251
RANGAP1	ENSG00000100401	Ran GTPase activating protein 1	1.20642	0.27073	3.22024e-05	0.000715967
CNN3	ENSG00000117519	calponin 3	1.20342	0.267143	3.2385e-05	0.000718936
SPTAN1	ENSG00000197694	spectrin alpha, non-erythrocytic 1	1.20818	0.272831	3.25116e-05	0.000720132
BCL7A	ENSG00000110987	BCL tumor suppressor 7A	1.28711	0.36413	3.2537e-05	0.000720132
PAN2	ENSG00000135473	PAN2 poly(A) specific ribonuclease subunit	0.716998	-0.479959	3.31419e-05	0.000732416
DAZAP1	ENSG00000071626	DAZ associated protein 1	1.22397	0.291568	3.33466e-05	0.000735832
GRAMD1B	ENSG00000023171	GRAM domain containing 1B	0.750642	-0.413802	3.35096e-05	0.000736732
KDELC2	ENSG00000178202	KDEL motif containing 2	1.27741	0.353217	3.35282e-05	0.000736732
KIF20B	ENSG00000138182	kinesin family member 20B	1.23437	0.30377	3.35606e-05	0.000736732
PGK1	ENSG00000102144	phosphoglycerate kinase 1	1.18925	0.250056	3.35882e-05	0.000736732
BICDL2	ENSG00000162069	BICD family like cargo adaptor 2	0.721442	-0.471044	3.37907e-05	0.000740067
DERA	ENSG00000023697	deoxyribose-phosphate aldolase	1.29971	0.378185	3.44197e-05	0.00075272
SCFD2	ENSG00000184178	sec1 family domain containing 2	1.32123	0.401878	3.44933e-05	0.000753207
HSH2D	ENSG00000196684	hematopoietic SH2 domain containing	0.776335	-0.365249	3.48788e-05	0.000760464
C1RL	ENSG00000139178	complement C1r subcomponent like	0.763029	-0.390189	3.49293e-05	0.000760464
CENPA	ENSG00000115163	centromere protein A	1.32367	0.404548	3.5256e-05	0.000766439
CARS	ENSG00000110619	cysteinyl-tRNA synthetase	0.754604	-0.406209	3.54642e-05	0.000769824
CYP2U1	ENSG00000155016	cytochrome P450 family 2 subfamily U member 1	0.75499	-0.40547	3.57762e-05	0.000774716
CTXN1	ENSG00000178531	cortexin 1	1.39181	0.476964	3.57951e-05	0.000774716
ERCC6	ENSG00000225830	ERCC excision repair 6, chromatin remodeling factor	0.760585	-0.394819	3.60847e-05	0.000779832
INTS13	ENSG00000064102	integrator complex subunit 13	1.23678	0.306583	3.62635e-05	0.000782545
TOP3A	ENSG00000177302	DNA topoisomerase III alpha	1.23841	0.308483	3.64938e-05	0.000784585
H2AFZ	None	H2A histone family member Z	1.29762	0.375873	3.64998e-05	0.000784585
BEND6	ENSG00000151917	BEN domain containing 6	0.683475	-0.549039	3.65184e-05	0.000784585
CHAF1B	ENSG00000159259	chromatin assembly factor 1 subunit B	1.26163	0.335288	3.68604e-05	0.000790774
POLR2A	ENSG00000181222	RNA polymerase II subunit A	1.19467	0.256607	3.70625e-05	0.000793949
PSMD11	ENSG00000108671	proteasome 26S subunit, non-ATPase 11	1.21047	0.275566	3.7242e-05	0.000795495
CYP2R1	ENSG00000186104	cytochrome P450 family 2 subfamily R member 1	0.757064	-0.401514	3.72431e-05	0.000795495
ABTB1	ENSG00000114626	ankyrin repeat and BTB domain containing 1	0.743748	-0.427115	3.74573e-05	0.000798908
SMIM14	ENSG00000163683	small integral membrane protein 14	0.772238	-0.372883	3.77097e-05	0.000803123
PLAU	ENSG00000122861	plasminogen activator, urokinase	0.664109	-0.590507	3.78362e-05	0.00080465
YAP1	ENSG00000137693	Yes associated protein 1	0.829623	-0.269472	3.8104e-05	0.000808398
TIMM13	ENSG00000099800	translocase of inner mitochondrial membrane 13	1.26858	0.34321	3.81226e-05	0.000808398
CFL2	ENSG00000165410	cofilin 2	1.24022	0.310595	3.83e-05	0.000810988
EFNA5	ENSG00000184349	ephrin A5	1.85723	0.893152	3.90328e-05	0.000825314
RPS6KL1	ENSG00000198208	ribosomal protein S6 kinase like 1	1.39822	0.483587	3.91804e-05	0.000827242
PRPS2	ENSG00000101911	phosphoribosyl pyrophosphate synthetase 2	1.21296	0.278535	3.97114e-05	0.000837248
PINK1	ENSG00000158828	PTEN induced putative kinase 1	0.762121	-0.391908	4.0247e-05	0.000847323
TBC1D32	ENSG00000146350	TBC1 domain family member 32	0.762224	-0.391714	4.05752e-05	0.000853009
CD55	ENSG00000196352	CD55 molecule (Cromer blood group)	0.820963	-0.284611	4.08942e-05	0.000858485
GMPS	ENSG00000163655	guanine monophosphate synthase	1.20498	0.269015	4.10233e-05	0.000859965
FANCA	ENSG00000187741	Fanconi anemia complementation group A	1.33735	0.419382	4.1162e-05	0.000860664
MSH2	ENSG00000095002	mutS homolog 2	1.21696	0.283283	4.11739e-05	0.000860664
MCM5	ENSG00000100297	minichromosome maintenance complex component 5	1.46087	0.54683	4.16612e-05	0.000868574
VTI1A	ENSG00000151532	vesicle transport through interaction with t-SNAREs 1A	0.825812	-0.276114	4.16707e-05	0.000868574
MAT1A	ENSG00000151224	methionine adenosyltransferase 1A	0.654136	-0.612337	4.30195e-05	0.000895267
COX15	ENSG00000014919	COX15, cytochrome c oxidase assembly homolog	0.825117	-0.277329	4.30734e-05	0.000895267
ELOA	ENSG00000011007	elongin A	1.22765	0.295896	4.39112e-05	0.000911391
PPM1D	ENSG00000170836	protein phosphatase, Mg2+/Mn2+ dependent 1D	1.23683	0.306642	4.40403e-05	0.000912778
FANCD2	ENSG00000144554	Fanconi anemia complementation group D2	1.22405	0.291661	4.43035e-05	0.000916938
BICRAL	ENSG00000112624	BRD4 interacting chromatin remodeling complex associated protein like	0.791852	-0.336697	4.44508e-05	0.000918692
NUP188	ENSG00000095319	nucleoporin 188	1.20077	0.263959	4.48036e-05	0.000924681
CERS6	ENSG00000172292	ceramide synthase 6	1.20449	0.268418	4.50549e-05	0.000928562
DNASE1L1	ENSG00000013563	deoxyribonuclease 1 like 1	0.775781	-0.366278	4.52056e-05	0.000930361
GJA1	ENSG00000152661	gap junction protein alpha 1	2.32391	1.21656	4.58892e-05	0.000942592
GEM	ENSG00000164949	GTP binding protein overexpressed in skeletal muscle	1.25369	0.32618	4.59284e-05	0.000942592
CAMLG	ENSG00000164615	calcium modulating ligand	0.815013	-0.295106	4.6244e-05	0.000947743
TYMS	ENSG00000176890	thymidylate synthetase	1.40557	0.491153	4.67725e-05	0.000957238
TBC1D8	ENSG00000204634	TBC1 domain family member 8	0.826974	-0.274086	4.70792e-05	0.000962174
DNAJC3	ENSG00000102580	DnaJ heat shock protein family (Hsp40) member C3	0.811438	-0.301447	4.72057e-05	0.000963073
TBCK	ENSG00000145348	TBC1 domain containing kinase	0.750882	-0.413342	4.72545e-05	0.000963073
CENPE	ENSG00000138778	centromere protein E	1.31441	0.394415	4.87501e-05	0.000992176
HLCS	ENSG00000159267	holocarboxylase synthetase	0.794889	-0.331175	4.91796e-05	0.000999532
FOS	ENSG00000170345	Fos proto-oncogene, AP-1 transcription factor subunit	1.3806	0.465291	4.969e-05	0.00100851
SLC22A18	ENSG00000110628	solute carrier family 22 member 18	0.773809	-0.369951	4.99756e-05	0.0010129
ZDHHC17	ENSG00000186908	zinc finger DHHC-type containing 17	0.797507	-0.326432	5.03219e-05	0.00101851
CMC2	ENSG00000103121	C-X9-C motif containing 2	1.24215	0.312839	5.17108e-05	0.00104518
CCDC34	ENSG00000109881	coiled-coil domain containing 34	1.33441	0.416207	5.19005e-05	0.00104757
PLSCR4	ENSG00000114698	phospholipid scramblase 4	0.708752	-0.496648	5.19715e-05	0.00104757
VARS	ENSG00000204394	valyl-tRNA synthetase	1.19009	0.251074	5.20523e-05	0.00104776
LAMA5	ENSG00000130702	laminin subunit alpha 5	0.759395	-0.397077	5.22215e-05	0.00104972
LGALS7B	ENSG00000178934	galectin 7B	3.85444	1.94652	5.29478e-05	0.00106287
SMC2	ENSG00000136824	structural maintenance of chromosomes 2	1.25095	0.323025	5.31029e-05	0.00106452
ETV4	ENSG00000175832	ETS variant 4	1.22402	0.291624	5.34197e-05	0.00106941
NR3C1	ENSG00000113580	nuclear receptor subfamily 3 group C member 1	0.780298	-0.357903	5.43354e-05	0.00108626
CALB2	ENSG00000172137	calbindin 2	0.709226	-0.495682	5.44688e-05	0.00108745
PPME1	ENSG00000214517	protein phosphatase methylesterase 1	1.21663	0.282885	5.45846e-05	0.00108817
MAML3	ENSG00000196782	mastermind like transcriptional coactivator 3	0.621578	-0.685993	5.46534e-05	0.00108817
NEK7	ENSG00000151414	NIMA related kinase 7	0.797474	-0.326491	5.54136e-05	0.0011007
UTP11	ENSG00000183520	UTP11, small subunit processome component	1.23461	0.304057	5.54325e-05	0.0011007
CIT	ENSG00000122966	citron rho-interacting serine/threonine kinase	1.26858	0.34322	5.59558e-05	0.00110959
PLAA	ENSG00000137055	phospholipase A2 activating protein	1.22835	0.296726	5.62135e-05	0.00111319
SIAE	ENSG00000110013	sialic acid acetylesterase	0.82302	-0.281	5.65717e-05	0.00111878
MMEL1	ENSG00000142606	membrane metalloendopeptidase like 1	0.595288	-0.74834	5.72672e-05	0.00113101
TOP1	ENSG00000198900	DNA topoisomerase I	0.841272	-0.249355	5.80226e-05	0.00114439
PACS2	ENSG00000179364	phosphofurin acidic cluster sorting protein 2	0.819765	-0.286717	5.8684e-05	0.00115588
CDC45	ENSG00000093009	cell division cycle 45	1.36146	0.445154	5.88587e-05	0.00115777
TGFBR2	ENSG00000163513	transforming growth factor beta receptor 2	1.21872	0.285367	5.90889e-05	0.00116074
PYGB	ENSG00000100994	glycogen phosphorylase B	0.729361	-0.455296	5.96935e-05	0.00117061
SDF2L1	ENSG00000128228	stromal cell derived factor 2 like 1	1.28154	0.357884	5.98297e-05	0.00117061
DENND4A	ENSG00000174485	DENN domain containing 4A	0.790897	-0.338438	5.9831e-05	0.00117061
HES6	ENSG00000144485	hes family bHLH transcription factor 6	1.25204	0.324277	6.00485e-05	0.00117331
USB1	ENSG00000103005	U6 snRNA biogenesis phosphodiesterase 1	1.22247	0.289799	6.07191e-05	0.00118483
DNTTIP2	ENSG00000067334	deoxynucleotidyltransferase terminal interacting protein 2	1.21104	0.27625	6.08081e-05	0.00118499
JPT1	ENSG00000189159	Jupiter microtubule associated homolog 1	1.26349	0.337419	6.11567e-05	0.0011902
CAMKMT	ENSG00000143919	calmodulin-lysine N-methyltransferase	0.64327	-0.636504	6.14805e-05	0.00119492
RUVBL2	ENSG00000183207	RuvB like AAA ATPase 2	1.24725	0.318745	6.25377e-05	0.00121386
UBE2Z	ENSG00000159202	ubiquitin conjugating enzyme E2 Z	0.831194	-0.266743	6.29286e-05	0.00121983
TCOF1	ENSG00000070814	treacle ribosome biogenesis factor 1	1.21384	0.279584	6.3014e-05	0.00121988
KANK2	ENSG00000197256	KN motif and ankyrin repeat domains 2	0.808998	-0.305791	6.36345e-05	0.00123027
FDXR	ENSG00000161513	ferredoxin reductase	1.20938	0.274266	6.4565e-05	0.00124661
DKK1	ENSG00000107984	dickkopf WNT signaling pathway inhibitor 1	0.84205	-0.248022	6.49348e-05	0.00125099
PAIP2B	ENSG00000124374	poly(A) binding protein interacting protein 2B	0.799328	-0.323141	6.49621e-05	0.00125099
SHPK	ENSG00000197417	sedoheptulokinase	1.29255	0.370222	6.53164e-05	0.00125616
NUP210	ENSG00000132182	nucleoporin 210	1.1894	0.250231	6.57408e-05	0.00126267
PRPF40B	ENSG00000110844	pre-mRNA processing factor 40 homolog B	0.771674	-0.373936	6.69572e-05	0.00128435
PCYT2	ENSG00000185813	phosphate cytidylyltransferase 2, ethanolamine	0.800339	-0.321317	6.70831e-05	0.00128509
LOC107986762	None	uncharacterized LOC107986762	0.437216	-1.19358	6.76028e-05	0.00129335
XRCC3	ENSG00000126215	X-ray repair cross complementing 3	1.32906	0.410404	6.8145e-05	0.00130203
IFNAR1	ENSG00000142166	interferon alpha and beta receptor subunit 1	0.801826	-0.318638	6.85111e-05	0.0013069
EDN1	ENSG00000078401	endothelin 1	3.12088	1.64195	6.8578e-05	0.0013069
GJB2	ENSG00000165474	gap junction protein beta 2	0.786715	-0.346088	6.94891e-05	0.00132255
NUCB1	ENSG00000104805	nucleobindin 1	0.826796	-0.274396	7.09604e-05	0.0013488
PSMA4	ENSG00000041357	proteasome subunit alpha 4	1.19547	0.257575	7.12829e-05	0.00135318
LOC112268184	None	uncharacterized LOC112268184	0.529422	-0.91751	7.17053e-05	0.00135944
CENPO	ENSG00000138092	centromere protein O	1.25939	0.33273	7.198e-05	0.00136288
FAM131A	ENSG00000175182	family with sequence similarity 131 member A	1.28587	0.362742	7.21754e-05	0.00136482
SRSF2	ENSG00000161547	serine and arginine rich splicing factor 2	1.21401	0.279781	7.41761e-05	0.00140085
ZNF672	ENSG00000171161	zinc finger protein 672	1.27182	0.346892	7.42762e-05	0.00140094
OSMR	ENSG00000145623	oncostatin M receptor	0.827091	-0.273882	7.46691e-05	0.00140654
TMEM127	ENSG00000135956	transmembrane protein 127	0.811462	-0.301404	7.55748e-05	0.00142178
BTBD9	ENSG00000183826	BTB domain containing 9	0.76372	-0.388884	7.92686e-05	0.00148936
GLT8D2	ENSG00000120820	glycosyltransferase 8 domain containing 2	0.592301	-0.755598	7.94913e-05	0.00149163
NRARP	ENSG00000198435	NOTCH regulated ankyrin repeat protein	1.29104	0.368536	7.97214e-05	0.00149404
EIF4B	ENSG00000063046	eukaryotic translation initiation factor 4B	0.845358	-0.242366	8.00758e-05	0.00149876
ARHGEF9	ENSG00000131089	Cdc42 guanine nucleotide exchange factor 9	0.773573	-0.37039	8.02329e-05	0.00149979
ZNF277	ENSG00000198839	zinc finger protein 277	0.799617	-0.322618	8.10289e-05	0.00151275
ORC3	ENSG00000135336	origin recognition complex subunit 3	1.23602	0.305698	8.12424e-05	0.00151481
BCKDHA	ENSG00000248098	branched chain keto acid dehydrogenase E1, alpha polypeptide	0.798779	-0.324131	8.28102e-05	0.00154208
SOX9	ENSG00000125398	SRY-box 9	1.19202	0.253412	8.37922e-05	0.00155839
PSME4	ENSG00000068878	proteasome activator subunit 4	1.20123	0.264514	8.43275e-05	0.00156636
RHOBTB3	ENSG00000164292	Rho related BTB domain containing 3	1.19677	0.25914	8.49482e-05	0.00157589
IDUA	ENSG00000127415	iduronidase, alpha-L-	0.735002	-0.44418	8.82828e-05	0.00163568
IFT81	ENSG00000122970	intraflagellar transport 81	0.755516	-0.404467	8.85499e-05	0.00163712
MAPRE1	ENSG00000101367	microtubule associated protein RP/EB family member 1	1.1899	0.250843	8.85837e-05	0.00163712
UBE2M	ENSG00000130725	ubiquitin conjugating enzyme E2 M	1.20184	0.265248	8.89121e-05	0.00164113
COPS3	ENSG00000141030	COP9 signalosome subunit 3	1.2106	0.275721	8.90674e-05	0.00164193
ACBD4	ENSG00000181513	acyl-CoA binding domain containing 4	0.733095	-0.447928	8.9523e-05	0.00164826
BTD	ENSG00000169814	biotinidase	0.737604	-0.439081	8.99312e-05	0.0016537
UBALD2	ENSG00000185262	UBA like domain containing 2	1.22825	0.296603	9.03561e-05	0.00165943
CFL1	ENSG00000172757	cofilin 1	1.20687	0.271266	9.25905e-05	0.00169834
TSPYL1	ENSG00000189241	TSPY like 1	0.834771	-0.260547	9.35314e-05	0.00171346
POMP	ENSG00000132963	proteasome maturation protein	1.19813	0.260788	9.46444e-05	0.00173169
UBE2L6	ENSG00000156587	ubiquitin conjugating enzyme E2 L6	0.769774	-0.377492	9.5481e-05	0.00174482
NAA15	ENSG00000164134	N(alpha)-acetyltransferase 15, NatA auxiliary subunit	1.19075	0.251874	9.72852e-05	0.00177395
CDK9	ENSG00000136807	cyclin dependent kinase 9	0.823185	-0.280712	9.73173e-05	0.00177395
MED20	ENSG00000124641	mediator complex subunit 20	1.27365	0.34897	9.87993e-05	0.00179874
POLR2E	ENSG00000099817	RNA polymerase II subunit E	1.19451	0.256415	9.90313e-05	0.00180073
UBXN2B	ENSG00000215114	UBX domain protein 2B	0.813649	-0.297522	0.000100142	0.00181866
RNF166	ENSG00000158717	ring finger protein 166	1.24561	0.316854	0.000100566	0.00182411
RBFOX2	ENSG00000100320	RNA binding fox-1 homolog 2	0.840483	-0.25071	0.000101236	0.001832
NOCT	ENSG00000151014	nocturnin	1.48015	0.565743	0.000101251	0.001832
LURAP1L	ENSG00000153714	leucine rich adaptor protein 1 like	0.596413	-0.745617	0.000101395	0.00183214
AKR1A1	ENSG00000117448	aldo-keto reductase family 1 member A1	0.827711	-0.272801	0.000101508	0.00183214
ORC1	ENSG00000085840	origin recognition complex subunit 1	1.34454	0.42711	0.000101744	0.00183414
NECTIN3	ENSG00000177707	nectin cell adhesion molecule 3	1.18958	0.250451	0.000102618	0.00184762
NBR1	ENSG00000188554	NBR1, autophagy cargo receptor	0.837786	-0.255347	0.000103027	0.00185271
TCERG1	ENSG00000113649	transcription elongation regulator 1	1.195	0.257014	0.000103343	0.00185536
MAP4K5	ENSG00000012983	mitogen-activated protein kinase kinase kinase kinase 5	0.816782	-0.291978	0.000103427	0.00185536
SUMF1	ENSG00000144455	sulfatase modifying factor 1	0.784552	-0.35006	0.000104126	0.00186563
SBNO2	ENSG00000064932	strawberry notch homolog 2	1.20669	0.27105	0.000105723	0.00189192
TMEM131L	ENSG00000121210	transmembrane 131 like	1.2286	0.297012	0.000106846	0.0019097
HSPB1	ENSG00000106211	heat shock protein family B (small) member 1	1.25162	0.323795	0.000107087	0.00191167
SLC38A2	ENSG00000134294	solute carrier family 38 member 2	0.851466	-0.23198	0.000108872	0.00194117
MANBA	ENSG00000109323	mannosidase beta	0.810988	-0.302247	0.000109365	0.00194759
HABP4	ENSG00000130956	hyaluronan binding protein 4	0.80913	-0.305557	0.000110715	0.00196924
ASNS	ENSG00000070669	asparagine synthetase (glutamine-hydrolyzing)	0.444666	-1.1692	0.000112045	0.0019905
PPIF	ENSG00000108179	peptidylprolyl isomerase F	1.21164	0.276966	0.000112344	0.0019906
WBP1L	ENSG00000166272	WW domain binding protein 1 like	0.806999	-0.30936	0.000112346	0.0019906
AP1S3	ENSG00000152056	adaptor related protein complex 1 sigma 3 subunit	0.846101	-0.241098	0.000112458	0.0019906
ATF6	ENSG00000118217	activating transcription factor 6	0.827213	-0.273669	0.000113853	0.00201286
ZNF273	ENSG00000198039	zinc finger protein 273	1.36143	0.445119	0.000114093	0.00201469
MRS2	ENSG00000124532	MRS2, magnesium transporter	0.821411	-0.283823	0.000114391	0.00201752
PRRG4	ENSG00000135378	proline rich and Gla domain 4	0.783003	-0.352909	0.000114576	0.00201835
CCT5	ENSG00000150753	chaperonin containing TCP1 subunit 5	1.17784	0.23614	0.000116391	0.00204786
DDX49	ENSG00000105671	DEAD-box helicase 49	1.25013	0.322082	0.000116875	0.00205391
FDPS	ENSG00000160752	farnesyl diphosphate synthase	1.21793	0.284432	0.000117038	0.00205433
JAK3	ENSG00000105639	Janus kinase 3	0.753619	-0.408093	0.000117385	0.00205795
MYH3	ENSG00000109063	myosin heavy chain 3	0.648616	-0.624565	0.000117649	0.00205961
MIB1	ENSG00000101752	mindbomb E3 ubiquitin protein ligase 1	0.818001	-0.289826	0.00011776	0.00205961
AKAP12	ENSG00000131016	A-kinase anchoring protein 12	0.851242	-0.232359	0.000118543	0.00207083
RNASE4	ENSG00000258818	ribonuclease A family member 4	0.707181	-0.499849	0.000119045	0.00207713
NCAPG	ENSG00000109805	non-SMC condensin I complex subunit G	1.25082	0.322873	0.000120041	0.00209202
HLA-B	ENSG00000234745	major histocompatibility complex, class I, B	0.834355	-0.261267	0.000120878	0.00210411
ATP10D	ENSG00000145246	ATPase phospholipid transporting 10D (putative)	1.309	0.388462	0.000121445	0.00211071
EIF5A	ENSG00000132507	eukaryotic translation initiation factor 5A	1.24356	0.314481	0.000121545	0.00211071
C14orf93	ENSG00000100802	chromosome 14 open reading frame 93	0.759191	-0.397465	0.000123191	0.00213677
GIPR	ENSG00000010310	gastric inhibitory polypeptide receptor	0.728082	-0.457828	0.000123823	0.00214519
CFB	ENSG00000243649	complement factor B	0.402182	-1.31408	0.000124664	0.00215722
PARPBP	ENSG00000185480	PARP1 binding protein	1.26132	0.334938	0.000124988	0.00216027
DBF4	ENSG00000006634	DBF4 zinc finger	1.21991	0.28677	0.000126276	0.00217997
SELENOO	ENSG00000073169	selenoprotein O	1.26194	0.335641	0.000127441	0.0021975
ITGB3BP	ENSG00000142856	integrin subunit beta 3 binding protein	1.27906	0.355083	0.000127895	0.00220274
PTCHD4	ENSG00000244694	patched domain containing 4	1.82022	0.864112	0.000128367	0.00220828
MAP3K14	ENSG00000006062	mitogen-activated protein kinase kinase kinase 14	1.28281	0.359307	0.00012858	0.00220935
FAM114A2	ENSG00000055147	family with sequence similarity 114 member A2	0.773019	-0.371424	0.00012885	0.0022114
CST3	ENSG00000101439	cystatin C	0.831016	-0.267051	0.000132575	0.00227252
MRPL37	ENSG00000116221	mitochondrial ribosomal protein L37	1.21607	0.282222	0.000132721	0.00227252
CRLF1	ENSG00000006016	cytokine receptor like factor 1	1.2164	0.282616	0.000136348	0.00233189
BBS2	ENSG00000125124	Bardet-Biedl syndrome 2	0.818016	-0.289798	0.000137488	0.00234867
GBP2	ENSG00000162645	guanylate binding protein 2	0.406281	-1.29945	0.000137886	0.00235273
ACTN1	ENSG00000072110	actinin alpha 1	1.18184	0.241029	0.00013831	0.00235722
ATPAF1	ENSG00000123472	ATP synthase mitochondrial F1 complex assembly factor 1	0.791268	-0.337761	0.000139253	0.00236919
ZNF92	ENSG00000146757	zinc finger protein 92	1.29042	0.367843	0.000139336	0.00236919
XPO6	ENSG00000169180	exportin 6	1.19047	0.251531	0.000140638	0.00238856
GSK3A	ENSG00000105723	glycogen synthase kinase 3 alpha	1.21357	0.279257	0.000141142	0.00239436
HDGFL2	ENSG00000167674	HDGF like 2	1.19782	0.260408	0.0001416	0.00239936
SH3RF1	ENSG00000154447	SH3 domain containing ring finger 1	1.19597	0.258179	0.000141959	0.00240265
YBX1	ENSG00000065978	Y-box binding protein 1	1.19417	0.256004	0.000143139	0.00241985
MDM2	ENSG00000135679	MDM2 proto-oncogene	1.18873	0.249418	0.000146403	0.00247217
PTK6	ENSG00000101213	protein tyrosine kinase 6	0.725633	-0.462687	0.000146753	0.00247524
MAGED2	ENSG00000102316	MAGE family member D2	0.822226	-0.282394	0.00014693	0.00247537
SPATA5	ENSG00000145375	spermatogenesis associated 5	1.23913	0.309333	0.000147572	0.00248335
ZSWIM7	ENSG00000214941	zinc finger SWIM-type containing 7	0.77531	-0.367154	0.000149323	0.00250992
RGCC	ENSG00000102760	regulator of cell cycle	1.38602	0.470953	0.000150076	0.0025197
TRIM44	ENSG00000166326	tripartite motif containing 44	0.834952	-0.260234	0.000150713	0.00252749
CLDN3	ENSG00000165215	claudin 3	0.787948	-0.343827	0.000151368	0.00253559
PEA15	ENSG00000162734	proliferation and apoptosis adaptor protein 15	1.20718	0.271646	0.000152604	0.00255097
FERMT1	ENSG00000101311	fermitin family member 1	0.765388	-0.385737	0.000152634	0.00255097
PRPF8	ENSG00000174231	pre-mRNA processing factor 8	1.17396	0.231387	0.000153139	0.00255649
NOC2L	ENSG00000188976	NOC2 like nucleolar associated transcriptional repressor	1.19903	0.26187	0.000153575	0.00256086
SELENOI	ENSG00000138018	selenoprotein I	1.19448	0.256386	0.000153869	0.00256285
TCEA2	ENSG00000171703	transcription elongation factor A2	0.761485	-0.393113	0.000154157	0.0025638
RBM19	ENSG00000122965	RNA binding motif protein 19	1.27287	0.348084	0.000154275	0.0025638
ISPD	None	isoprenoid synthase domain containing	1.81689	0.861467	0.000154641	0.00256698
THSD4	ENSG00000187720	thrombospondin type 1 domain containing 4	0.752975	-0.409327	0.000155436	0.00257724
EI24	ENSG00000149547	EI24, autophagy associated transmembrane protein	1.18456	0.24435	0.000155648	0.00257785
MCM6	ENSG00000076003	minichromosome maintenance complex component 6	1.25193	0.32415	0.000158753	0.00262632
ASPM	ENSG00000066279	abnormal spindle microtubule assembly	1.37673	0.46125	0.00015925	0.00263157
SART1	ENSG00000175467	SART1, U4/U6.U5 tri-snRNP-associated protein 1	1.20415	0.268019	0.000162477	0.00268187
CDC6	ENSG00000094804	cell division cycle 6	1.29882	0.377207	0.000164639	0.00271452
ARVCF	ENSG00000099889	ARVCF, delta catenin family member	1.23118	0.300036	0.000165656	0.00272821
TIMP1	ENSG00000102265	TIMP metallopeptidase inhibitor 1	0.840698	-0.25034	0.000165891	0.00272901
PIP5KL1	ENSG00000167103	phosphatidylinositol-4-phosphate 5-kinase like 1	0.638023	-0.64832	0.000166659	0.00273634
COG6	ENSG00000133103	component of oligomeric golgi complex 6	0.819878	-0.286518	0.000166709	0.00273634
DMPK	ENSG00000104936	DM1 protein kinase	0.812927	-0.298802	0.000168467	0.00276211
SLC43A1	ENSG00000149150	solute carrier family 43 member 1	0.686602	-0.542453	0.000170267	0.00278851
ACTA2	ENSG00000107796	actin, alpha 2, smooth muscle, aorta	1.36904	0.453162	0.000170763	0.00279351
DYNC2LI1	ENSG00000138036	dynein cytoplasmic 2 light intermediate chain 1	0.7793	-0.35975	0.000172008	0.00281075
PGP	ENSG00000184207	phosphoglycolate phosphatase	1.23607	0.305764	0.000173612	0.0028338
ATOX1	ENSG00000177556	antioxidant 1 copper chaperone	1.27673	0.35245	0.000175132	0.00285543
DERL1	ENSG00000136986	derlin 1	0.836201	-0.258078	0.000176782	0.00287913
B3GNT3	ENSG00000179913	UDP-GlcNAc:betaGal beta-1,3-N-acetylglucosaminyltransferase 3	0.736846	-0.440565	0.000177086	0.00288088
IER5L	ENSG00000188483	immediate early response 5 like	0.834942	-0.260253	0.000178138	0.0028948
FBXO25	ENSG00000147364	F-box protein 25	0.756268	-0.40303	0.000178835	0.0029029
PRRC1	ENSG00000164244	proline rich coiled-coil 1	0.842887	-0.246589	0.00017971	0.00291389
HNRNPD	ENSG00000138668	heterogeneous nuclear ribonucleoprotein D	1.1748	0.232412	0.000180504	0.00292353
SELENOW	ENSG00000178980	selenoprotein W	1.2168	0.283095	0.000181027	0.00292877
MPI	ENSG00000178802	mannose phosphate isomerase	0.817303	-0.291057	0.000183064	0.00295846
TCF7	ENSG00000081059	transcription factor 7	1.26055	0.334051	0.000187596	0.00302836
NRG1	ENSG00000157168	neuregulin 1	1.802	0.8496	0.000191046	0.00308066
CTNNAL1	ENSG00000119326	catenin alpha like 1	1.32728	0.408471	0.000191484	0.00308435
POLR2L	ENSG00000177700	RNA polymerase II subunit L	1.28431	0.360991	0.000192244	0.00309318
NEPRO	ENSG00000163608	nucleolus and neural progenitor protein	0.82071	-0.285055	0.000193045	0.00310267
DPY19L4	ENSG00000156162	dpy-19 like 4	0.826917	-0.274185	0.000194385	0.00312079
RAD17	ENSG00000152942	RAD17 checkpoint clamp loader component	0.82292	-0.281176	0.000194839	0.00312144
OGDHL	ENSG00000197444	oxoglutarate dehydrogenase like	0.81762	-0.290497	0.000194913	0.00312144
RAD51	ENSG00000051180	RAD51 recombinase	1.41743	0.50328	0.000195063	0.00312144
STIL	ENSG00000123473	STIL, centriolar assembly protein	1.26912	0.343832	0.000196464	0.00314043
ERMAP	ENSG00000164010	erythroblast membrane associated protein (Scianna blood group)	0.700154	-0.514256	0.000196739	0.0031414
IL1RAP	ENSG00000196083	interleukin 1 receptor accessory protein	1.31434	0.394338	0.000197863	0.00315591
FCHO2	ENSG00000157107	FCH domain only 2	0.802187	-0.317989	0.000198573	0.0031638
MYT1	ENSG00000196132	myelin transcription factor 1	1.29668	0.374821	0.00020055	0.00319184
LRR1	ENSG00000165501	leucine rich repeat protein 1	1.31671	0.396941	0.000201161	0.00319751
GTF2E2	ENSG00000197265	general transcription factor IIE subunit 2	1.19646	0.258767	0.000201343	0.00319751
ABCA5	ENSG00000154265	ATP binding cassette subfamily A member 5	0.74423	-0.42618	0.000202409	0.00321097
ZCCHC9	ENSG00000131732	zinc finger CCHC-type containing 9	0.800394	-0.321217	0.000203649	0.00322418
NUP85	ENSG00000125450	nucleoporin 85	1.19879	0.261579	0.000203681	0.00322418
EXD3	ENSG00000187609	exonuclease 3'-5' domain containing 3	0.761324	-0.393418	0.000203929	0.00322462
TCF25	ENSG00000141002	transcription factor 25	0.841672	-0.24867	0.000205506	0.00324606
PALM	ENSG00000099864	paralemmin	0.819643	-0.286932	0.000207656	0.00327651
RANBP1	ENSG00000099901	RAN binding protein 1	1.25137	0.323507	0.00020796	0.00327778
HTR7	ENSG00000148680	5-hydroxytryptamine receptor 7	0.808998	-0.305792	0.000208757	0.0032868
SUN2	ENSG00000100242	Sad1 and UNC84 domain containing 2	1.18762	0.248078	0.000209572	0.00329301
FGF11	ENSG00000161958	fibroblast growth factor 11	0.691273	-0.532673	0.0002096	0.00329301
ETS2	ENSG00000157557	ETS proto-oncogene 2, transcription factor	0.827692	-0.272833	0.000211598	0.00332084
ALDH5A1	ENSG00000112294	aldehyde dehydrogenase 5 family member A1	0.784573	-0.350021	0.000213729	0.00335071
MRPL23	ENSG00000214026	mitochondrial ribosomal protein L23	1.25199	0.324229	0.000214893	0.00336536
ZNF367	ENSG00000165244	zinc finger protein 367	1.34137	0.423708	0.000215181	0.00336627
EFNA2	ENSG00000099617	ephrin A2	1.30687	0.386113	0.000216527	0.00338372
EBI3	ENSG00000105246	Epstein-Barr virus induced 3	2.19443	1.13385	0.000217314	0.00339241
FKBP1B	ENSG00000119782	FK506 binding protein 1B	0.764081	-0.388203	0.000221297	0.00345092
RPS6KC1	ENSG00000136643	ribosomal protein S6 kinase C1	0.823132	-0.280805	0.000222367	0.00346392
PER3	ENSG00000049246	period circadian regulator 3	0.706064	-0.502129	0.000224674	0.00349614
ZNF518A	ENSG00000177853	zinc finger protein 518A	0.786891	-0.345764	0.000224977	0.00349715
LYRM7	ENSG00000186687	LYR motif containing 7	0.799852	-0.322195	0.000225345	0.00349916
ESPL1	ENSG00000135476	extra spindle pole bodies like 1, separase	1.20121	0.264487	0.000225788	0.00350235
YBX3	ENSG00000060138	Y-box binding protein 3	1.17125	0.228043	0.000226738	0.00351336
CENPN	ENSG00000166451	centromere protein N	1.20893	0.273734	0.000227248	0.00351592
PARP9	ENSG00000138496	poly(ADP-ribose) polymerase family member 9	0.764858	-0.386737	0.000227382	0.00351592
OTUD1	ENSG00000165312	OTU deubiquitinase 1	0.758379	-0.399009	0.000227669	0.00351664
TBL1X	ENSG00000101849	transducin beta like 1 X-linked	0.829131	-0.270328	0.000228539	0.00352405
RPL12	ENSG00000197958	ribosomal protein L12	0.792685	-0.33518	0.000228628	0.00352405
STARD8	ENSG00000130052	StAR related lipid transfer domain containing 8	1.35296	0.436124	0.000230729	0.00355269
EREG	ENSG00000124882	epiregulin	1.18654	0.246763	0.000230975	0.00355275
PQLC3	None	PQ loop repeat containing 3	0.802023	-0.318284	0.000232065	0.00356579
CDH1	ENSG00000039068	cadherin 1	0.843807	-0.245016	0.000232696	0.00357174
KCTD2	ENSG00000180901	potassium channel tetramerization domain containing 2	0.821543	-0.283592	0.000234592	0.00359707
44628	None	membrane associated ring-CH-type finger 8	0.803362	-0.315877	0.000235227	0.00360305
YES1	ENSG00000176105	YES proto-oncogene 1, Src family tyrosine kinase	1.18573	0.245774	0.000235486	0.00360325
DNA2	ENSG00000138346	DNA replication helicase/nuclease 2	1.2602	0.333652	0.000236087	0.00360869
DCAF10	ENSG00000122741	DDB1 and CUL4 associated factor 10	0.820023	-0.286263	0.000236598	0.00361274
XIAP	ENSG00000101966	X-linked inhibitor of apoptosis	0.822446	-0.282008	0.000238963	0.00364317
KIAA1324L	None	KIAA1324 like	0.821856	-0.283042	0.000239088	0.00364317
HOXB4	ENSG00000182742	homeobox B4	1.28819	0.365341	0.000239636	0.00364774
CDKN2A	ENSG00000147889	cyclin dependent kinase inhibitor 2A	1.2481	0.319736	0.00024001	0.00364965
GADD45A	ENSG00000116717	growth arrest and DNA damage inducible alpha	1.25787	0.330984	0.000240319	0.00365056
ZNF714	ENSG00000160352	zinc finger protein 714	1.25874	0.331978	0.000250014	0.00379391
CD22	ENSG00000012124	CD22 molecule	0.654235	-0.612118	0.00025298	0.00383494
KNL1	ENSG00000137812	kinetochore scaffold 1	1.29503	0.372985	0.000254751	0.0038578
H1FX	None	H1 histone family member X	1.18607	0.246188	0.000255024	0.00385796
CASC4	ENSG00000166734	cancer susceptibility 4	0.845885	-0.241467	0.000257425	0.00389027
YIPF6	ENSG00000181704	Yip1 domain family member 6	0.838722	-0.253736	0.00026009	0.0039265
ACSBG1	ENSG00000103740	acyl-CoA synthetase bubblegum family member 1	0.46785	-1.09588	0.000260564	0.00392962
ITIH4	ENSG00000055955	inter-alpha-trypsin inhibitor heavy chain family member 4	0.561621	-0.832332	0.00026311	0.00396394
LIX1L	ENSG00000271601	limb and CNS expressed 1 like	0.814309	-0.296352	0.000263842	0.00397088
METTL25	ENSG00000127720	methyltransferase like 25	0.634826	-0.655566	0.00026503	0.00398468
CGREF1	ENSG00000138028	cell growth regulator with EF-hand domain 1	0.665168	-0.58821	0.000266108	0.00399679
GNL2	ENSG00000134697	G protein nucleolar 2	1.18035	0.239215	0.000267632	0.00401251
ATF6B	ENSG00000213676	activating transcription factor 6 beta	0.763124	-0.39001	0.000267701	0.00401251
TSPYL4	ENSG00000187189	TSPY like 4	1.29392	0.371754	0.00026825	0.00401664
OLFM2	ENSG00000105088	olfactomedin 2	0.82476	-0.277953	0.000270303	0.00404325
MDK	ENSG00000110492	midkine	1.24217	0.312858	0.000272052	0.0040592
ATP6V0C	ENSG00000185883	ATPase H+ transporting V0 subunit c	1.19142	0.252688	0.000272272	0.0040592
CTC1	ENSG00000178971	CST telomere replication complex component 1	0.826979	-0.274077	0.00027237	0.0040592
NELFA	ENSG00000185049	negative elongation factor complex member A	1.20551	0.269641	0.000272552	0.0040592
MRPL18	ENSG00000112110	mitochondrial ribosomal protein L18	1.20636	0.270664	0.000272753	0.0040592
DNAH17	ENSG00000187775	dynein axonemal heavy chain 17	0.577526	-0.792043	0.000275599	0.00409741
RAD18	ENSG00000070950	RAD18, E3 ubiquitin protein ligase	1.25898	0.332253	0.000275984	0.00409898
NUP58	ENSG00000139496	nucleoporin 58	1.18293	0.242369	0.000276323	0.00409986
BRCA2	ENSG00000139618	BRCA2, DNA repair associated	1.39532	0.480595	0.000282703	0.00419029
TAGLN	ENSG00000149591	transgelin	0.639467	-0.645058	0.000284723	0.00421597
SCAMP2	ENSG00000140497	secretory carrier membrane protein 2	0.831171	-0.266782	0.000285661	0.0042256
WWC1	ENSG00000113645	WW and C2 domain containing 1	1.18528	0.24523	0.000287043	0.00424175
PODXL	ENSG00000128567	podocalyxin like	0.850453	-0.233696	0.000289197	0.0042693
NTN1	ENSG00000065320	netrin 1	1.24346	0.314359	0.000291154	0.00429386
RIOX2	ENSG00000170854	ribosomal oxygenase 2	0.823141	-0.280789	0.000293123	0.00431584
PSMA2	ENSG00000106588	proteasome subunit alpha 2	1.19918	0.262044	0.000293232	0.00431584
POLI	ENSG00000101751	DNA polymerase iota	0.805662	-0.311753	0.000294318	0.00432747
HSP90B1	ENSG00000166598	heat shock protein 90 beta family member 1	1.16176	0.216307	0.000297116	0.00436171
USP7	ENSG00000187555	ubiquitin specific peptidase 7	1.17407	0.23152	0.00029724	0.00436171
SLC25A36	ENSG00000114120	solute carrier family 25 member 36	0.843579	-0.245405	0.000298251	0.00437216
GGCX	ENSG00000115486	gamma-glutamyl carboxylase	0.809857	-0.304261	0.000298986	0.00437857
DCAF15	ENSG00000132017	DDB1 and CUL4 associated factor 15	1.24959	0.32146	0.000304497	0.00445483
CLPTM1L	ENSG00000049656	CLPTM1 like	1.18468	0.244497	0.000305102	0.00445923
COQ7	ENSG00000167186	coenzyme Q7, hydroxylase	0.789356	-0.341253	0.000307886	0.00449311
GRIP2	ENSG00000144596	glutamate receptor interacting protein 2	0.657306	-0.605364	0.000308032	0.00449311
DNAJC16	ENSG00000116138	DnaJ heat shock protein family (Hsp40) member C16	0.82037	-0.285654	0.000311048	0.00453132
RUVBL1	ENSG00000175792	RuvB like AAA ATPase 1	1.17858	0.237052	0.000311269	0.00453132
NELL2	ENSG00000184613	neural EGFL like 2	0.427266	-1.22679	0.000312084	0.00453867
TEX264	ENSG00000164081	testis expressed 264	0.779191	-0.359952	0.000313032	0.00454795
HBEGF	ENSG00000113070	heparin binding EGF like growth factor	1.3732	0.457539	0.000315904	0.00458514
THRA	ENSG00000126351	thyroid hormone receptor alpha	0.812343	-0.299838	0.000319731	0.0046361
TMSB15A	ENSG00000158164	thymosin beta 15a	1.32719	0.408378	0.00032082	0.0046473
C11orf24	ENSG00000171067	chromosome 11 open reading frame 24	1.22128	0.288394	0.000321337	0.00465019
CREB3L4	ENSG00000143578	cAMP responsive element binding protein 3 like 4	0.713715	-0.486579	0.000321899	0.00465374
DDX58	ENSG00000107201	DExD/H-box helicase 58	0.739895	-0.434608	0.000325314	0.00469848
SSTR5	ENSG00000162009	somatostatin receptor 5	0.77838	-0.361454	0.000327028	0.00471485
METTL27	ENSG00000165171	methyltransferase like 27	0.659166	-0.601287	0.00032709	0.00471485
TPP1	ENSG00000166340	tripeptidyl peptidase 1	0.83707	-0.25658	0.000330376	0.00475755
SHMT1	ENSG00000176974	serine hydroxymethyltransferase 1	1.20612	0.270376	0.000331823	0.0047737
BROX	ENSG00000162819	BRO1 domain and CAAX motif containing	0.825445	-0.276755	0.000335998	0.00482902
EIF4G1	ENSG00000114867	eukaryotic translation initiation factor 4 gamma 1	1.16344	0.218398	0.000336746	0.00483505
NSMCE4A	ENSG00000107672	NSE4 homolog A, SMC5-SMC6 complex component	1.19623	0.258495	0.000338782	0.00485952
SUSD2	ENSG00000099994	sushi domain containing 2	1.21527	0.281279	0.000339143	0.00485995
BMP4	ENSG00000125378	bone morphogenetic protein 4	1.49289	0.578106	0.000340507	0.00487474
FH	ENSG00000091483	fumarate hydratase	1.19689	0.259287	0.000343556	0.00491359
NEK9	ENSG00000119638	NIMA related kinase 9	0.8466	-0.240247	0.000344584	0.00492349
ZNF107	ENSG00000196247	zinc finger protein 107	1.31701	0.397268	0.000345207	0.0049276
RAVER1	ENSG00000161847	ribonucleoprotein, PTB binding 1	1.18793	0.248448	0.00034593	0.00493311
TM2D1	ENSG00000162604	TM2 domain containing 1	0.789075	-0.341766	0.000347743	0.00495416
SPARC	ENSG00000113140	secreted protein acidic and cysteine rich	1.80711	0.853684	0.000351042	0.00499631
VOPP1	ENSG00000154978	VOPP1, WBP1/VOPP1 family member	0.808903	-0.305961	0.000351777	0.00500191
DIS3L2	ENSG00000144535	DIS3 like 3'-5' exoribonuclease 2	1.22763	0.295872	0.000353121	0.00501616
TCF3	ENSG00000071564	transcription factor 3	1.17609	0.233998	0.000353572	0.00501771
TMEM33	ENSG00000109133	transmembrane protein 33	0.849241	-0.235755	0.000355422	0.00503909
NF2	ENSG00000186575	neurofibromin 2	1.2212	0.288304	0.000358338	0.00507316
JCAD	ENSG00000165757	junctional cadherin 5 associated	1.28407	0.360726	0.000358516	0.00507316
AHSA1	ENSG00000100591	activator of HSP90 ATPase activity 1	1.17954	0.238222	0.000359516	0.00507855
ERO1B	ENSG00000086619	endoplasmic reticulum oxidoreductase 1 beta	0.762406	-0.391368	0.000359795	0.00507855
ADGRB2	ENSG00000121753	adhesion G protein-coupled receptor B2	1.23237	0.301439	0.000359935	0.00507855
PLIN2	ENSG00000147872	perilipin 2	1.2598	0.333199	0.000361982	0.00510252
MXI1	ENSG00000119950	MAX interactor 1, dimerization protein	0.845219	-0.242602	0.000362885	0.00511034
EWSR1	ENSG00000182944	EWS RNA binding protein 1	1.16537	0.220793	0.000364228	0.00512434
RAB25	ENSG00000132698	RAB25, member RAS oncogene family	0.776848	-0.364296	0.000365243	0.0051337
CENPQ	ENSG00000031691	centromere protein Q	1.30215	0.380891	0.000366323	0.00514395
S100A5	ENSG00000196420	S100 calcium binding protein A5	0.692163	-0.530816	0.00036719	0.0051512
PHTF2	ENSG00000006576	putative homeodomain transcription factor 2	1.21573	0.281827	0.000367854	0.00515558
RRP1	ENSG00000160214	ribosomal RNA processing 1	1.23957	0.309844	0.000372436	0.00521482
CEP68	ENSG00000011523	centrosomal protein 68	1.22883	0.297283	0.00037323	0.00522095
RABL6	ENSG00000196642	RAB, member RAS oncogene family like 6	1.1885	0.249143	0.000384245	0.00536992
CCDC77	ENSG00000120647	coiled-coil domain containing 77	1.29212	0.369739	0.000388134	0.00541911
PSMC1	ENSG00000100764	proteasome 26S subunit, ATPase 1	1.17952	0.238202	0.000390307	0.00544427
MIPEP	ENSG00000027001	mitochondrial intermediate peptidase	1.23903	0.309216	0.00039253	0.00547008
DONSON	ENSG00000159147	downstream neighbor of SON	1.215	0.280955	0.000393212	0.00547437
RBM7	ENSG00000076053	RNA binding motif protein 7	0.816634	-0.292238	0.000394304	0.00548438
RPL34	ENSG00000109475	ribosomal protein L34	0.789464	-0.341054	0.000398274	0.00553435
OCEL1	ENSG00000099330	occludin/ELL domain containing 1	0.787734	-0.34422	0.000399439	0.00554528
MBP	ENSG00000197971	myelin basic protein	0.838306	-0.254452	0.000400105	0.00554928
SPEG	ENSG00000072195	SPEG complex locus	0.817757	-0.290255	0.000404672	0.00560733
TUFM	ENSG00000178952	Tu translation elongation factor, mitochondrial	1.17805	0.236399	0.000418703	0.00579628
RARG	ENSG00000172819	retinoic acid receptor gamma	0.83665	-0.257303	0.000426614	0.00590023
NCBP1	ENSG00000136937	nuclear cap binding protein subunit 1	1.20043	0.263549	0.000429796	0.00593863
NAPEPLD	ENSG00000161048	N-acyl phosphatidylethanolamine phospholipase D	0.75547	-0.404553	0.000434003	0.00599112
ZNF519	ENSG00000175322	zinc finger protein 519	1.34873	0.4316	0.000444194	0.00612604
MEX3D	ENSG00000181588	mex-3 RNA binding family member D	1.19213	0.253536	0.000447555	0.00616659
CDH24	ENSG00000139880	cadherin 24	1.26031	0.333781	0.000453782	0.00624652
PTK2B	ENSG00000120899	protein tyrosine kinase 2 beta	0.788548	-0.34273	0.000454513	0.00625073
GLA	ENSG00000102393	galactosidase alpha	1.25803	0.33117	0.000457682	0.00628841
PHRF1	ENSG00000070047	PHD and ring finger domains 1	1.18344	0.24299	0.000465033	0.00638343
LRRN2	ENSG00000170382	leucine rich repeat neuronal 2	0.689607	-0.536153	0.000467431	0.0064046
FAM208A	None	family with sequence similarity 208 member A	0.842358	-0.247495	0.000467448	0.0064046
WBP11	ENSG00000084463	WW domain binding protein 11	1.17956	0.238243	0.000468617	0.00641464
GLO1	ENSG00000124767	glyoxalase I	1.15876	0.212585	0.000473379	0.00647378
COPG2	ENSG00000158623	coatomer protein complex subunit gamma 2	0.842938	-0.246501	0.000476413	0.0065092
ABHD17A	ENSG00000129968	abhydrolase domain containing 17A	1.18789	0.248402	0.000485563	0.00662741
GHDC	ENSG00000167925	GH3 domain containing	0.764914	-0.386631	0.000485968	0.00662741
RFC1	ENSG00000035928	replication factor C subunit 1	0.847886	-0.238058	0.000487969	0.00664852
CTH	ENSG00000116761	cystathionine gamma-lyase	0.810511	-0.303096	0.000492114	0.00669878
NFATC4	ENSG00000100968	nuclear factor of activated T cells 4	0.701927	-0.510607	0.000494139	0.00672011
SMTN	ENSG00000183963	smoothelin	1.18878	0.249486	0.000496098	0.0067405
CD9	ENSG00000010278	CD9 molecule	0.856434	-0.223586	0.000497711	0.00675158
SYDE1	ENSG00000105137	synapse defective Rho GTPase homolog 1	1.83793	0.878079	0.000497834	0.00675158
MTFR2	ENSG00000146410	mitochondrial fission regulator 2	1.34276	0.425202	0.000499089	0.00675699
MAP7D1	ENSG00000116871	MAP7 domain containing 1	1.18694	0.24725	0.000499153	0.00675699
ZSCAN31	ENSG00000235109	zinc finger and SCAN domain containing 31	0.676656	-0.563505	0.000500207	0.00676501
NIPAL1	ENSG00000163293	NIPA like domain containing 1	1.28321	0.359756	0.000503622	0.00680492
MYO1B	ENSG00000128641	myosin IB	1.17603	0.233929	0.00050551	0.00682415
SNX16	ENSG00000104497	sorting nexin 16	0.777354	-0.363356	0.000507966	0.006851
MICALL1	ENSG00000100139	MICAL like 1	1.22235	0.289654	0.000509301	0.0068627
KPNA3	ENSG00000102753	karyopherin subunit alpha 3	0.845105	-0.242798	0.000509967	0.00686538
SPATA21	ENSG00000187144	spermatogenesis associated 21	0.520027	-0.94334	0.000512241	0.00688966
PGM3	ENSG00000013375	phosphoglucomutase 3	0.849733	-0.234918	0.000512819	0.00689113
PLEKHG2	ENSG00000090924	pleckstrin homology and RhoGEF domain containing G2	1.22373	0.291288	0.000514053	0.00690138
ARHGAP19	ENSG00000213390	Rho GTPase activating protein 19	1.21933	0.28609	0.000514558	0.00690185
MYL5	ENSG00000215375	myosin light chain 5	0.679229	-0.55803	0.000515441	0.00690318
SAMD3	ENSG00000164483	sterile alpha motif domain containing 3	0.707614	-0.498966	0.000516003	0.00690318
CHRNB2	ENSG00000160716	cholinergic receptor nicotinic beta 2 subunit	0.39401	-1.3437	0.000516068	0.00690318
EPN1	ENSG00000063245	epsin 1	1.1795	0.238171	0.000518491	0.00692927
MMP28	ENSG00000271447	matrix metallopeptidase 28	0.63448	-0.656354	0.000521988	0.00696965
OAS3	ENSG00000111331	2'-5'-oligoadenylate synthetase 3	1.19438	0.256268	0.0005272	0.00703141
TSEN2	ENSG00000154743	tRNA splicing endonuclease subunit 2	0.790375	-0.339391	0.000527571	0.00703141
GSTK1	ENSG00000197448	glutathione S-transferase kappa 1	0.832038	-0.265278	0.000534682	0.00711457
LZTS1	ENSG00000061337	leucine zipper tumor suppressor 1	1.31292	0.392778	0.00053478	0.00711457
CSDC2	ENSG00000172346	cold shock domain containing C2	2.39256	1.25855	0.000541786	0.00720124
NIPSNAP3A	ENSG00000136783	nipsnap homolog 3A	0.712838	-0.488353	0.000543631	0.00721414
ELP2	ENSG00000134759	elongator acetyltransferase complex subunit 2	0.851055	-0.232675	0.00054374	0.00721414
F10	ENSG00000126218	coagulation factor X	0.70458	-0.505165	0.000546896	0.00724945
PGAM5	ENSG00000247077	PGAM family member 5, mitochondrial serine/threonine protein phosphatase	1.17578	0.233622	0.000548443	0.00726341
MCM2	ENSG00000073111	minichromosome maintenance complex component 2	1.44725	0.533317	0.000552654	0.00730791
SGSM1	ENSG00000167037	small G protein signaling modulator 1	0.793896	-0.332978	0.000552799	0.00730791
DPP9-AS1	ENSG00000205790	DPP9 antisense RNA 1	0.339216	-1.55972	0.000557645	0.00736533
SMC1A	ENSG00000072501	structural maintenance of chromosomes 1A	1.16865	0.224848	0.000561404	0.00740831
RRP12	ENSG00000052749	ribosomal RNA processing 12 homolog	1.18097	0.239977	0.000562889	0.00741462
RANBP10	ENSG00000141084	RAN binding protein 10	0.80712	-0.309145	0.000563056	0.00741462
PARP1	ENSG00000143799	poly(ADP-ribose) polymerase 1	1.15843	0.212171	0.000563398	0.00741462
SPDL1	ENSG00000040275	spindle apparatus coiled-coil protein 1	1.23315	0.30235	0.000564269	0.00741943
IMPACT	ENSG00000154059	impact RWD domain protein	0.835281	-0.259667	0.000567401	0.00745309
IRF6	ENSG00000117595	interferon regulatory factor 6	0.843462	-0.245604	0.000567845	0.00745309
FAM72D	ENSG00000215784	family with sequence similarity 72 member D	1.34428	0.426834	0.000570581	0.00747833
IFITM3	ENSG00000142089	interferon induced transmembrane protein 3	0.843093	-0.246236	0.000570787	0.00747833
ORMDL3	ENSG00000172057	ORMDL sphingolipid biosynthesis regulator 3	0.83458	-0.260877	0.000575344	0.00753131
SRSF4	ENSG00000116350	serine and arginine rich splicing factor 4	1.17943	0.238092	0.000576003	0.00753322
PSMB7	ENSG00000136930	proteasome subunit beta 7	1.20792	0.272522	0.000578084	0.0075537
FGF9	ENSG00000102678	fibroblast growth factor 9	1.43943	0.525495	0.000583531	0.00761809
C2orf78	ENSG00000187833	chromosome 2 open reading frame 78	1.9701	0.97827	0.00058449	0.00762383
MSI1	ENSG00000135097	musashi RNA binding protein 1	1.24668	0.318095	0.00058777	0.00765981
RUNDC3B	ENSG00000105784	RUN domain containing 3B	0.769741	-0.377554	0.000590887	0.00768707
SYNC	ENSG00000162520	syncoilin, intermediate filament protein	0.478707	-1.06279	0.00059091	0.00768707
PIGP	ENSG00000185808	phosphatidylinositol glycan anchor biosynthesis class P	0.739411	-0.435552	0.000591888	0.00769297
KIAA0319L	ENSG00000142687	KIAA0319 like	0.841074	-0.249695	0.000597299	0.00775643
SCG5	ENSG00000166922	secretogranin V	2.01999	1.01435	0.000598014	0.00775885
PRPF31	ENSG00000105618	pre-mRNA processing factor 31	1.18489	0.244748	0.000600904	0.007789
WSB2	ENSG00000176871	WD repeat and SOCS box containing 2	1.17199	0.228961	0.0006014	0.007789
DDX46	ENSG00000145833	DEAD-box helicase 46	1.16741	0.223315	0.000602479	0.0077961
FRMPD1	ENSG00000070601	FERM and PDZ domain containing 1	0.576284	-0.795148	0.000603505	0.00780249
MYO1E	ENSG00000157483	myosin IE	0.852789	-0.22974	0.000606301	0.00783174
MRPL51	ENSG00000111639	mitochondrial ribosomal protein L51	1.20463	0.268594	0.000607512	0.00784048
TMED3	ENSG00000166557	transmembrane p24 trafficking protein 3	0.841944	-0.248205	0.000614093	0.00791846
YIPF2	ENSG00000130733	Yip1 domain family member 2	0.836006	-0.258415	0.000619675	0.00798342
ATG12	ENSG00000145782	autophagy related 12	0.822454	-0.281992	0.000623845	0.00802925
FAM111B	ENSG00000189057	family with sequence similarity 111 member B	1.37377	0.458145	0.000624327	0.00802925
SPC25	ENSG00000152253	SPC25, NDC80 kinetochore complex component	1.35282	0.435966	0.000632486	0.00812291
MST1L	ENSG00000186715	macrophage stimulating 1 like	0.690918	-0.533414	0.000632717	0.00812291
UBXN8	ENSG00000104691	UBX domain protein 8	0.764495	-0.387421	0.000638404	0.00818876
SNX22	ENSG00000157734	sorting nexin 22	0.674096	-0.568974	0.000643659	0.00823426
APOBEC3G	ENSG00000239713	apolipoprotein B mRNA editing enzyme catalytic subunit 3G	2.38772	1.25563	0.000644264	0.00823426
FKTN	ENSG00000106692	fukutin	0.827874	-0.272516	0.000644767	0.00823426
TOR3A	ENSG00000186283	torsin family 3 member A	1.21219	0.277611	0.000645233	0.00823426
CDC34	ENSG00000099804	cell division cycle 34	1.18068	0.239618	0.000645236	0.00823426
PHYKPL	ENSG00000175309	5-phosphohydroxy-L-lysine phospho-lyase	0.823717	-0.279779	0.000645318	0.00823426
IDNK	ENSG00000148057	IDNK, gluconokinase	0.509405	-0.973116	0.00064593	0.0082349
SH3GL1	ENSG00000141985	SH3 domain containing GRB2 like 1, endophilin A2	1.1728	0.229953	0.000648145	0.00825597
ANO1	ENSG00000131620	anoctamin 1	1.18965	0.250539	0.000649246	0.00826283
OFD1	ENSG00000046651	OFD1, centriole and centriolar satellite protein	0.803873	-0.31496	0.000653456	0.00830754
CNTN1	ENSG00000018236	contactin 1	0.674613	-0.567867	0.00065417	0.00830754
PMPCA	ENSG00000165688	peptidase, mitochondrial processing alpha subunit	1.17342	0.230725	0.000654957	0.00830754
LZIC	ENSG00000162441	leucine zipper and CTNNBIP1 domain containing	0.821308	-0.284005	0.000655024	0.00830754
HDAC9	ENSG00000048052	histone deacetylase 9	1.40879	0.494456	0.000658058	0.00833881
TACC2	ENSG00000138162	transforming acidic coiled-coil containing protein 2	0.827241	-0.273621	0.000659709	0.00834969
SAPCD2	ENSG00000186193	suppressor APC domain containing 2	1.17981	0.23856	0.000660055	0.00834969
SF3A2	ENSG00000104897	splicing factor 3a subunit 2	1.22786	0.296141	0.00066161	0.00835999
CERS5	ENSG00000139624	ceramide synthase 5	1.2129	0.278463	0.000662312	0.00835999
NR2F2	ENSG00000185551	nuclear receptor subfamily 2 group F member 2	1.21268	0.278196	0.000662578	0.00835999
NDUFA9	ENSG00000139180	NADH:ubiquinone oxidoreductase subunit A9	1.18657	0.246802	0.000668939	0.008433
TMEM125	ENSG00000179178	transmembrane protein 125	0.68411	-0.547699	0.000671875	0.00846274
ERP29	ENSG00000089248	endoplasmic reticulum protein 29	0.789461	-0.341061	0.000673034	0.00847007
IFFO2	ENSG00000169991	intermediate filament family orphan 2	1.1813	0.240373	0.000677194	0.00851512
PDIA4	ENSG00000155660	protein disulfide isomerase family A member 4	1.15928	0.213228	0.000681549	0.00856254
CPM	ENSG00000135678	carboxypeptidase M	0.800871	-0.320359	0.000694652	0.00871969
SSRP1	ENSG00000149136	structure specific recognition protein 1	1.17713	0.235271	0.000701014	0.00878474
JOSD1	ENSG00000100221	Josephin domain containing 1	0.830352	-0.268205	0.000701031	0.00878474
PSMB4	ENSG00000159377	proteasome subunit beta 4	1.18561	0.245633	0.000701769	0.00878649
WIPI1	ENSG00000070540	WD repeat domain, phosphoinositide interacting 1	0.830433	-0.268064	0.000702516	0.00878834
RHEB	ENSG00000106615	Ras homolog, mTORC1 binding	1.17719	0.235347	0.000705737	0.00882111
NUTF2	ENSG00000102898	nuclear transport factor 2	1.17616	0.234087	0.000706688	0.00882548
SAMD5	ENSG00000203727	sterile alpha motif domain containing 5	0.669737	-0.578333	0.000708167	0.00883643
PDZD9	ENSG00000155714	PDZ domain containing 9	0.495183	-1.01397	0.000709416	0.0088445
CARM1	ENSG00000142453	coactivator associated arginine methyltransferase 1	1.16901	0.225291	0.00071355	0.00888142
KLHL21	ENSG00000162413	kelch like family member 21	1.19473	0.256684	0.000714028	0.00888142
CCDC18	ENSG00000122483	coiled-coil domain containing 18	1.31007	0.389644	0.000714193	0.00888142
STK38	ENSG00000112079	serine/threonine kinase 38	0.834186	-0.261559	0.000718757	0.00892658
MPP7	ENSG00000150054	membrane palmitoylated protein 7	0.857443	-0.221887	0.000719042	0.00892658
ZDHHC21	ENSG00000175893	zinc finger DHHC-type containing 21	0.798421	-0.324778	0.000720401	0.0089359
CBWD6	ENSG00000196873	COBW domain containing 6	1.26955	0.344317	0.000727628	0.00901217
SCN4A	ENSG00000007314	sodium voltage-gated channel alpha subunit 4	0.732104	-0.44988	0.000727778	0.00901217
ARMCX3	ENSG00000102401	armadillo repeat containing, X-linked 3	0.814031	-0.296845	0.00072986	0.00903032
ABRAXAS1	ENSG00000163322	abraxas 1, BRCA1 A complex subunit	0.830825	-0.267383	0.000732347	0.00905346
CLUH	ENSG00000132361	clustered mitochondria homolog	1.16488	0.220179	0.000733939	0.00906144
GMEB2	ENSG00000101216	glucocorticoid modulatory element binding protein 2	1.24962	0.321487	0.000734227	0.00906144
CRBN	ENSG00000113851	cereblon	0.799239	-0.323302	0.000742796	0.00915949
GPLD1	ENSG00000112293	glycosylphosphatidylinositol specific phospholipase D1	0.738476	-0.437378	0.000745094	0.00918011
KRT8	ENSG00000170421	keratin 8	1.14945	0.200943	0.00075174	0.00925306
SYVN1	ENSG00000162298	synoviolin 1	0.836322	-0.257869	0.000752276	0.00925306
CENPV	ENSG00000166582	centromere protein V	1.26247	0.336247	0.000753277	0.00925761
PLEKHG5	ENSG00000171680	pleckstrin homology and RhoGEF domain containing G5	0.843969	-0.244737	0.00075558	0.00927815
HIGD1A	ENSG00000181061	HIG1 hypoxia inducible domain family member 1A	1.17125	0.228054	0.000757623	0.00928841
ZNF551	ENSG00000204519	zinc finger protein 551	1.30982	0.389369	0.000757932	0.00928841
PRMT3	ENSG00000185238	protein arginine methyltransferase 3	1.2327	0.301819	0.00075859	0.00928841
SNX14	ENSG00000135317	sorting nexin 14	0.84892	-0.2363	0.000758948	0.00928841
MAD2L2	ENSG00000116670	mitotic arrest deficient 2 like 2	1.22345	0.290956	0.000762155	0.00931988
VPS28	ENSG00000160948	VPS28, ESCRT-I subunit	0.836673	-0.257264	0.000762927	0.00932156
44629	None	membrane associated ring-CH-type finger 9	0.808815	-0.306118	0.000764631	0.0093346
ENTPD1	ENSG00000138185	ectonucleoside triphosphate diphosphohydrolase 1	0.572485	-0.804689	0.00076651	0.00934976
AKTIP	ENSG00000166971	AKT interacting protein	0.804586	-0.313682	0.000770191	0.00938664
RAB3IL1	ENSG00000167994	RAB3A interacting protein like 1	0.789633	-0.340746	0.000770812	0.00938664
MB21D2	ENSG00000180611	Mab-21 domain containing 2	1.37683	0.46135	0.000771538	0.00938768
ACTR1B	ENSG00000115073	ARP1 actin related protein 1 homolog B	0.832351	-0.264736	0.000772529	0.00939196
TRIM2	ENSG00000109654	tripartite motif containing 2	0.737593	-0.439103	0.000781183	0.0094893
CACNA1D	ENSG00000157388	calcium voltage-gated channel subunit alpha1 D	0.481785	-1.05354	0.000782405	0.00949629
BUB3	ENSG00000154473	BUB3, mitotic checkpoint protein	1.15337	0.205862	0.000783948	0.00950715
TRPM7	ENSG00000092439	transient receptor potential cation channel subfamily M member 7	0.850456	-0.233691	0.000784776	0.00950933
DUSP1	ENSG00000120129	dual specificity phosphatase 1	1.30093	0.379545	0.000791683	0.00958442
NDST1	ENSG00000070614	N-deacetylase and N-sulfotransferase 1	1.18393	0.243583	0.000792279	0.00958442
SIK2	ENSG00000170145	salt inducible kinase 2	1.24769	0.319254	0.00079379	0.0095948
EZH1	ENSG00000108799	enhancer of zeste 1 polycomb repressive complex 2 subunit	0.839955	-0.251617	0.000794928	0.00960064
TTYH3	ENSG00000136295	tweety family member 3	1.18383	0.243467	0.000800195	0.00965123
GAS2L3	ENSG00000139354	growth arrest specific 2 like 3	1.24139	0.311958	0.000800433	0.00965123
SFN	ENSG00000175793	stratifin	1.36166	0.445361	0.000803243	0.00967717
UBE2V2	ENSG00000169139	ubiquitin conjugating enzyme E2 V2	1.17051	0.227132	0.000803933	0.00967753
PDAP1	ENSG00000106244	PDGFA associated protein 1	0.827538	-0.273102	0.000807768	0.00971573
NDUFAF4	ENSG00000123545	NADH:ubiquinone oxidoreductase complex assembly factor 4	1.22416	0.291796	0.000812406	0.00976351
DGAT2	ENSG00000062282	diacylglycerol O-acyltransferase 2	0.750799	-0.413502	0.00081326	0.00976578
STK40	ENSG00000196182	serine/threonine kinase 40	1.20155	0.264893	0.000823043	0.00986735
RNF141	ENSG00000110315	ring finger protein 141	0.861121	-0.215711	0.00082403	0.00986735
MND1	ENSG00000121211	meiotic nuclear divisions 1	1.4229	0.508835	0.000824346	0.00986735
GOLGA7B	ENSG00000155265	golgin A7 family member B	0.614382	-0.702792	0.000824408	0.00986735
LOC105369205	None	uncharacterized LOC105369205	0.485465	-1.04256	0.000828605	0.00990949
CR2	ENSG00000117322	complement C3d receptor 2	0.787838	-0.344029	0.000829983	0.00991789
AADAC	ENSG00000114771	arylacetamide deacetylase	0.70055	-0.513441	0.000831739	0.00993065
COX17	ENSG00000138495	COX17, cytochrome c oxidase copper chaperone	1.29775	0.376008	0.000832404	0.00993065
MTHFR	ENSG00000177000	methylenetetrahydrofolate reductase	0.828455	-0.271505	0.000835059	0.00995422
FLNA	ENSG00000196924	filamin A	1.19811	0.260764	0.00083925	0.00999607
RGL2	ENSG00000237441	ral guanine nucleotide dissociation stimulator like 2	0.826915	-0.274188	0.000840913	0.0100078
DHX30	ENSG00000132153	DExH-box helicase 30	1.16265	0.217421	0.000842677	0.0100206
COPS6	ENSG00000168090	COP9 signalosome subunit 6	1.19203	0.25342	0.00084345	0.0100217
PROSER1	ENSG00000120685	proline and serine rich 1	1.19124	0.252463	0.000846203	0.0100463
SUCLG1	ENSG00000163541	succinate-CoA ligase alpha subunit	0.839681	-0.252086	0.000849137	0.0100729
OSTC	ENSG00000198856	oligosaccharyltransferase complex non-catalytic subunit	0.8438	-0.245027	0.000852139	0.0100994
FLOT1	ENSG00000137312	flotillin 1	0.845112	-0.242786	0.000853573	0.0100994
SPHK1	ENSG00000176170	sphingosine kinase 1	1.30788	0.387232	0.00085361	0.0100994
UGDH	ENSG00000109814	UDP-glucose 6-dehydrogenase	0.842165	-0.247825	0.000854117	0.0100994
PSMD7	ENSG00000103035	proteasome 26S subunit, non-ATPase 7	1.16741	0.22331	0.000855965	0.0101058
P3H3	ENSG00000110811	prolyl 3-hydroxylase 3	1.27883	0.354822	0.0008565	0.0101058
ING5	ENSG00000168395	inhibitor of growth family member 5	0.820479	-0.285462	0.000857291	0.0101058
BMS1	ENSG00000165733	BMS1, ribosome biogenesis factor	1.15951	0.213514	0.000857414	0.0101058
BTN3A1	ENSG00000026950	butyrophilin subfamily 3 member A1	0.775559	-0.366691	0.000860374	0.0101325
APOBEC3B	ENSG00000179750	apolipoprotein B mRNA editing enzyme catalytic subunit 3B	1.38698	0.471949	0.000861627	0.0101391
ETF1	ENSG00000120705	eukaryotic translation termination factor 1	1.15366	0.206213	0.000865722	0.0101735
CDC37	ENSG00000105401	cell division cycle 37	1.15585	0.208956	0.00086593	0.0101735
AKT1S1	ENSG00000204673	AKT1 substrate 1	0.833362	-0.262985	0.000867916	0.010182
GRK5	ENSG00000198873	G protein-coupled receptor kinase 5	0.810411	-0.303275	0.000868047	0.010182
MROH6	ENSG00000204839	maestro heat like repeat family member 6	0.719767	-0.474398	0.000870927	0.0102008
RUSC1	ENSG00000160753	RUN and SH3 domain containing 1	1.19687	0.259268	0.000871039	0.0102008
AGAP11	ENSG00000261011	ArfGAP with GTPase domain, ankyrin repeat and PH domain 11	0.672771	-0.571812	0.000874984	0.0102334
CALM3	ENSG00000160014	calmodulin 3	1.1506	0.202385	0.000875214	0.0102334
CPS1	ENSG00000021826	carbamoyl-phosphate synthase 1	0.847148	-0.239314	0.000878524	0.0102639
PNP	ENSG00000198805	purine nucleoside phosphorylase	1.1809	0.239888	0.000883602	0.010315
HAPLN3	ENSG00000140511	hyaluronan and proteoglycan link protein 3	1.30501	0.384063	0.000884445	0.0103167
ABCA12	ENSG00000144452	ATP binding cassette subfamily A member 12	1.76573	0.820269	0.000885781	0.010324
COPA	ENSG00000122218	coatomer protein complex subunit alpha	0.862448	-0.213491	0.000892119	0.0103896
PTPA	ENSG00000119383	protein phosphatase 2 phosphatase activator	0.857554	-0.2217	0.000899039	0.0104619
ASCC1	ENSG00000138303	activating signal cointegrator 1 complex subunit 1	1.19214	0.253559	0.000901844	0.0104863
PIK3C3	ENSG00000078142	phosphatidylinositol 3-kinase catalytic subunit type 3	0.82051	-0.285407	0.000903847	0.0105012
GPC1	ENSG00000063660	glypican 1	1.16184	0.216407	0.00090478	0.0105038
SSPO	None	SCO-spondin	0.665152	-0.588244	0.000907865	0.0105197
ASCC3	ENSG00000112249	activating signal cointegrator 1 complex subunit 3	1.17103	0.227774	0.000908204	0.0105197
STK17A	ENSG00000164543	serine/threonine kinase 17a	1.21191	0.277282	0.000908354	0.0105197
NMT2	ENSG00000152465	N-myristoyltransferase 2	1.18247	0.2418	0.000909022	0.0105197
UNC13B	ENSG00000198722	unc-13 homolog B	0.846275	-0.240802	0.000911122	0.0105299
SPATA20	ENSG00000006282	spermatogenesis associated 20	0.835339	-0.259566	0.000911337	0.0105299
PPIA	ENSG00000196262	peptidylprolyl isomerase A	1.14694	0.197791	0.000916289	0.0105788
ENPP4	ENSG00000001561	ectonucleotide pyrophosphatase/phosphodiesterase 4	0.828704	-0.271071	0.000918816	0.0105996
LRP11	ENSG00000120256	LDL receptor related protein 11	0.84283	-0.246686	0.000919756	0.0106007
ANKRD24	ENSG00000089847	ankyrin repeat domain 24	0.723081	-0.46777	0.000920353	0.0106007
CLK3	ENSG00000179335	CDC like kinase 3	1.17772	0.236002	0.000921715	0.010608
LOC101928841	None	collagen alpha-1(II) chain-like	1.73595	0.795729	0.000923217	0.010617
SLC9A1	ENSG00000090020	solute carrier family 9 member A1	1.22657	0.294631	0.000924277	0.0106209
PDCD4	ENSG00000150593	programmed cell death 4	0.849518	-0.235283	0.000937447	0.0107638
FUBP3	ENSG00000107164	far upstream element binding protein 3	0.856902	-0.222798	0.00093959	0.0107799
SATB1	ENSG00000182568	SATB homeobox 1	0.715248	-0.483484	0.000958467	0.0109879
UTP4	ENSG00000141076	UTP4, small subunit processome component	1.16263	0.217389	0.000960574	0.0110035
OLFM1	ENSG00000130558	olfactomedin 1	0.75348	-0.408358	0.000961511	0.0110056
ARHGEF1	ENSG00000076928	Rho guanine nucleotide exchange factor 1	1.1748	0.232416	0.000966435	0.0110534
WDR11	ENSG00000120008	WD repeat domain 11	0.853304	-0.228868	0.000969055	0.0110747
ZWINT	ENSG00000122952	ZW10 interacting kinetochore protein	1.28534	0.362146	0.000973905	0.0111215
LOC100289279	None	contactin associated protein-like 3-like	1.60876	0.685954	0.00097535	0.0111293
C5AR1	ENSG00000197405	complement C5a receptor 1	0.615485	-0.700204	0.000976237	0.0111308
FYN	ENSG00000010810	FYN proto-oncogene, Src family tyrosine kinase	0.814555	-0.295915	0.000984307	0.0112141
RPF1	ENSG00000117133	ribosome production factor 1 homolog	1.16433	0.219494	0.000990413	0.0112749
TMEM263	ENSG00000151135	transmembrane protein 263	0.850366	-0.233844	0.000992704	0.0112922
U2AF2	ENSG00000063244	U2 small nuclear RNA auxiliary factor 2	1.1665	0.222183	0.000995682	0.0113104
RSRC2	ENSG00000111011	arginine and serine rich coiled-coil 2	1.17082	0.227517	0.000996892	0.0113104
ETFA	ENSG00000140374	electron transfer flavoprotein alpha subunit	1.1665	0.222192	0.00099837	0.0113104
ACE	ENSG00000159640	angiotensin I converting enzyme	0.731865	-0.45035	0.000998696	0.0113104
CARD10	ENSG00000100065	caspase recruitment domain family member 10	1.18478	0.244617	0.000999676	0.0113104
MEIS3	ENSG00000105419	Meis homeobox 3	0.823681	-0.279843	0.000999686	0.0113104
TRIM74	ENSG00000155428	tripartite motif containing 74	0.725415	-0.463121	0.000999697	0.0113104
THOP1	ENSG00000172009	thimet oligopeptidase 1	1.16612	0.221717	0.00100047	0.0113104
E2F6	ENSG00000169016	E2F transcription factor 6	0.823427	-0.280287	0.00100956	0.0114014
PPP1R11	ENSG00000204619	protein phosphatase 1 regulatory inhibitor subunit 11	0.825241	-0.277112	0.00101008	0.0114014
UBE2L3	ENSG00000185651	ubiquitin conjugating enzyme E2 L3	1.16889	0.225141	0.00101484	0.0114464
CCNL2	ENSG00000221978	cyclin L2	0.816631	-0.292244	0.00101786	0.0114717
NKPD1	ENSG00000179846	NTPase KAP family P-loop domain containing 1	0.525127	-0.929263	0.00101979	0.0114846
PCK2	ENSG00000100889	phosphoenolpyruvate carboxykinase 2, mitochondrial	0.535732	-0.900416	0.00102553	0.0115403
SIPA1L2	ENSG00000116991	signal induced proliferation associated 1 like 2	1.20586	0.270059	0.00102809	0.0115589
XRN2	ENSG00000088930	5'-3' exoribonuclease 2	1.15593	0.209057	0.00102876	0.0115589
BZW2	ENSG00000136261	basic leucine zipper and W2 domains 2	1.16103	0.215408	0.00103308	0.0115987
HLA-E	ENSG00000204592	major histocompatibility complex, class I, E	0.862947	-0.212656	0.00103658	0.0116291
LHX2	ENSG00000106689	LIM homeobox 2	1.32336	0.404206	0.00104174	0.0116779
SPAST	ENSG00000021574	spastin	0.819244	-0.287635	0.00104835	0.0117431
BCAM	ENSG00000187244	basal cell adhesion molecule (Lutheran blood group)	0.836807	-0.257033	0.00104998	0.0117524
TRIM59	ENSG00000213186	tripartite motif containing 59	1.19819	0.260861	0.00105886	0.0118387
PDPR	ENSG00000090857	pyruvate dehydrogenase phosphatase regulatory subunit	0.861599	-0.214911	0.00105931	0.0118387
ANO7	ENSG00000146205	anoctamin 7	0.584743	-0.774126	0.00106254	0.0118658
PSMB2	ENSG00000126067	proteasome subunit beta 2	1.21112	0.276337	0.00106415	0.0118748
RCC2	ENSG00000179051	regulator of chromosome condensation 2	0.862973	-0.212613	0.00106803	0.011909
WDTC1	ENSG00000142784	WD and tetratricopeptide repeats 1	0.847466	-0.238773	0.00107243	0.011949
POLD4	ENSG00000175482	DNA polymerase delta 4, accessory subunit	0.702007	-0.510443	0.00107431	0.0119608
PRMT1	ENSG00000126457	protein arginine methyltransferase 1	1.15017	0.201846	0.0010777	0.0119895
SACM1L	ENSG00000211456	SAC1 like phosphatidylinositide phosphatase	0.828277	-0.271815	0.00108984	0.0121119
SUCLA2	ENSG00000136143	succinate-CoA ligase ADP-forming beta subunit	1.19133	0.252573	0.00109141	0.0121119
FHL1	ENSG00000022267	four and a half LIM domains 1	0.836484	-0.25759	0.00109176	0.0121119
RALY	ENSG00000125970	RALY heterogeneous nuclear ribonucleoprotein	1.2146	0.280483	0.001092	0.0121119
IL12A	ENSG00000168811	interleukin 12A	1.449	0.535054	0.00110128	0.0122007
SUGP2	ENSG00000064607	SURP and G-patch domain containing 2	1.23012	0.298797	0.00110167	0.0122007
WDR76	ENSG00000092470	WD repeat domain 76	1.30948	0.38899	0.00111743	0.0123659
ULBP3	ENSG00000131019	UL16 binding protein 3	0.821018	-0.284513	0.00111865	0.01237
PFN1	ENSG00000108518	profilin 1	1.23314	0.30234	0.00111972	0.0123725
EML2	ENSG00000125746	echinoderm microtubule associated protein like 2	0.805105	-0.312751	0.00112221	0.0123907
SRA1	ENSG00000213523	steroid receptor RNA activator 1	1.20043	0.26355	0.0011353	0.0125259
FES	ENSG00000182511	FES proto-oncogene, tyrosine kinase	0.745689	-0.423355	0.0011372	0.0125374
METRNL	ENSG00000176845	meteorin like, glial cell differentiation regulator	1.18281	0.242217	0.00114035	0.0125626
RRP1B	ENSG00000160208	ribosomal RNA processing 1B	1.15963	0.213667	0.00114499	0.0126023
TMPO	ENSG00000120802	thymopoietin	1.15632	0.209546	0.00114607	0.0126023
ODF2L	ENSG00000122417	outer dense fiber of sperm tails 2 like	0.822589	-0.281757	0.00114733	0.0126023
PLCB1	ENSG00000182621	phospholipase C beta 1	0.785088	-0.349073	0.00114738	0.0126023
ALAD	ENSG00000148218	aminolevulinate dehydratase	0.816212	-0.292984	0.00115016	0.0126233
ZNF738	ENSG00000172687	zinc finger protein 738	1.35649	0.439874	0.00115292	0.0126442
HLA-DMB	ENSG00000242574	major histocompatibility complex, class II, DM beta	0.695454	-0.523974	0.00115438	0.0126507
SEC24D	ENSG00000150961	SEC24 homolog D, COPII coat complex component	0.840124	-0.251325	0.00115767	0.0126774
IER5	ENSG00000162783	immediate early response 5	1.1679	0.223917	0.00116044	0.0126982
ELF1	ENSG00000120690	E74 like ETS transcription factor 1	1.20521	0.269287	0.00116768	0.0127679
SLC1A3	ENSG00000079215	solute carrier family 1 member 3	1.34028	0.422534	0.00117665	0.0128564
ME2	ENSG00000082212	malic enzyme 2	1.16832	0.224436	0.00117804	0.012862
NCLN	ENSG00000125912	nicalin	1.16786	0.22387	0.00118287	0.0129051
C15orf41	None	chromosome 15 open reading frame 41	1.24565	0.316896	0.00118569	0.0129195
PSMC2	ENSG00000161057	proteasome 26S subunit, ATPase 2	1.17487	0.232504	0.00118595	0.0129195
BCAS3	ENSG00000141376	BCAS3, microtubule associated cell migration factor	0.831301	-0.266557	0.00118802	0.0129325
TOM1L1	ENSG00000141198	target of myb1 like 1 membrane trafficking protein	0.844392	-0.244015	0.00119525	0.0130015
AK9	ENSG00000155085	adenylate kinase 9	0.685995	-0.543731	0.00119934	0.0130364
FAM149B1	ENSG00000138286	family with sequence similarity 149 member B1	0.814243	-0.296468	0.00120705	0.0131105
CARF	ENSG00000138380	calcium responsive transcription factor	0.736557	-0.441132	0.00120854	0.013117
DMXL1	ENSG00000172869	Dmx like 1	0.826019	-0.275753	0.00122952	0.0133348
PSMC5	ENSG00000087191	proteasome 26S subunit, ATPase 5	1.19742	0.259933	0.00123366	0.0133698
MAFK	ENSG00000198517	MAF bZIP transcription factor K	1.17756	0.235799	0.00124182	0.0134417
RBM38	ENSG00000132819	RNA binding motif protein 38	1.1993	0.262191	0.00124212	0.0134417
POGLUT1	ENSG00000163389	protein O-glucosyltransferase 1	0.785885	-0.347611	0.00124354	0.0134428
TMED7	ENSG00000134970	transmembrane p24 trafficking protein 7	0.864263	-0.210457	0.00124406	0.0134428
PAIP2	ENSG00000120727	poly(A) binding protein interacting protein 2	1.15256	0.204838	0.0012491	0.0134873
TECPR1	ENSG00000205356	tectonin beta-propeller repeat containing 1	0.821723	-0.283276	0.00125949	0.0135896
CREB5	ENSG00000146592	cAMP responsive element binding protein 5	1.42339	0.509335	0.00126149	0.0136011
GULP1	ENSG00000144366	GULP, engulfment adaptor PTB domain containing 1	0.854236	-0.227294	0.0012634	0.0136114
BMP7	ENSG00000101144	bone morphogenetic protein 7	1.24327	0.314137	0.0012643	0.0136114
SERPINE2	ENSG00000135919	serpin family E member 2	0.867388	-0.205251	0.00126589	0.0136185
RHCE	ENSG00000188672	Rh blood group CcEe antigens	0.559923	-0.836699	0.00126891	0.013641
LIMK2	ENSG00000182541	LIM domain kinase 2	1.22063	0.287629	0.00127687	0.0137166
NEIL3	ENSG00000109674	nei like DNA glycosylase 3	1.23776	0.307737	0.00128489	0.0137926
SPOPL	ENSG00000144228	speckle type BTB/POZ protein like	1.16628	0.221913	0.00129586	0.0138908
KMT5A	ENSG00000183955	lysine methyltransferase 5A	1.18336	0.242886	0.00129593	0.0138908
RFXANK	ENSG00000064490	regulatory factor X associated ankyrin containing protein	0.810998	-0.302229	0.00130898	0.0140204
CACYBP	ENSG00000116161	calcyclin binding protein	1.17544	0.233205	0.00131173	0.0140317
UBL5	ENSG00000198258	ubiquitin like 5	1.27445	0.349872	0.00131194	0.0140317
TXNRD2	ENSG00000184470	thioredoxin reductase 2	1.29183	0.369413	0.0013133	0.014036
PARP2	ENSG00000129484	poly(ADP-ribose) polymerase 2	1.17331	0.230579	0.00131431	0.0140365
WDR66	None	WD repeat domain 66	1.49469	0.579846	0.0013176	0.0140614
VAC14	ENSG00000103043	Vac14, PIKFYVE complex component	1.20016	0.263233	0.00131919	0.0140681
PDCD11	ENSG00000148843	programmed cell death 11	1.14943	0.200924	0.0013285	0.0141572
CNIH2	ENSG00000174871	cornichon family AMPA receptor auxiliary protein 2	1.81327	0.858593	0.00133068	0.0141701
KLHDC10	ENSG00000128607	kelch domain containing 10	0.855755	-0.224731	0.00133329	0.0141875
BMP8B	ENSG00000116985	bone morphogenetic protein 8b	0.832684	-0.264158	0.00133439	0.014189
FOXL1	ENSG00000176678	forkhead box L1	0.714253	-0.485492	0.00133694	0.0142058
FGFR1OP2	ENSG00000111790	FGFR1 oncogene partner 2	0.841795	-0.248459	0.00134369	0.0142524
TBL3	ENSG00000183751	transducin beta like 3	1.1779	0.236221	0.00134413	0.0142524
RRNAD1	ENSG00000143303	ribosomal RNA adenine dimethylase domain containing 1	0.827752	-0.272729	0.00134516	0.0142524
TOMM22	ENSG00000100216	translocase of outer mitochondrial membrane 22	1.16492	0.220236	0.00134521	0.0142524
CCDC73	ENSG00000186714	coiled-coil domain containing 73	0.482116	-1.05255	0.00134746	0.014266
LOC112268284	None	basic proline-rich protein-like	0.589328	-0.762857	0.00135267	0.0143108
CELF3	ENSG00000159409	CUGBP Elav-like family member 3	0.402388	-1.31334	0.0013593	0.0143657
HDHD5	ENSG00000069998	haloacid dehalogenase like hydrolase domain containing 5	1.17528	0.233002	0.00135982	0.0143657
ST14	ENSG00000149418	suppression of tumorigenicity 14	1.15366	0.206216	0.00136519	0.0144022
NSFL1C	ENSG00000088833	NSFL1 cofactor	1.1704	0.227	0.00136524	0.0144022
NUB1	ENSG00000013374	negative regulator of ubiquitin like proteins 1	0.852863	-0.229614	0.00136803	0.0144214
MAFG	ENSG00000197063	MAF bZIP transcription factor G	1.16747	0.22339	0.00137202	0.014453
WDR31	ENSG00000148225	WD repeat domain 31	0.752055	-0.411089	0.00138519	0.0145812
TPT1	ENSG00000133112	tumor protein, translationally-controlled 1	0.8729	-0.196113	0.00139081	0.014623
S100A14	ENSG00000189334	S100 calcium binding protein A14	0.733747	-0.446645	0.00139173	0.014623
MYBBP1A	ENSG00000132382	MYB binding protein 1a	1.1703	0.226876	0.00139214	0.014623
TCEAL4	ENSG00000133142	transcription elongation factor A like 4	0.823276	-0.280552	0.00140251	0.0147214
PSD4	ENSG00000125637	pleckstrin and Sec7 domain containing 4	0.773701	-0.370151	0.00140362	0.0147224
CTU2	ENSG00000174177	cytosolic thiouridylase subunit 2	1.19761	0.260161	0.00140894	0.0147677
PAN3	ENSG00000152520	PAN3 poly(A) specific ribonuclease subunit	0.848078	-0.237732	0.0014118	0.0147823
MESD	ENSG00000117899	mesoderm development LRP chaperone	0.840612	-0.250487	0.00141234	0.0147823
PSRC1	ENSG00000134222	proline and serine rich coiled-coil 1	1.217	0.283332	0.00142261	0.0148702
LRRC8A	ENSG00000136802	leucine rich repeat containing 8 VRAC subunit A	1.19019	0.251191	0.00142278	0.0148702
CLN5	ENSG00000102805	CLN5, intracellular trafficking protein	0.823097	-0.280866	0.00143289	0.0149653
EFR3A	ENSG00000132294	EFR3 homolog A	0.867865	-0.204458	0.00144023	0.0150312
RPL26	ENSG00000161970	ribosomal protein L26	0.840684	-0.250365	0.00144261	0.0150454
KDM3A	ENSG00000115548	lysine demethylase 3A	1.197	0.259429	0.00144408	0.01505
RHOT2	ENSG00000140983	ras homolog family member T2	1.18594	0.246029	0.00144835	0.0150737
ABCG1	ENSG00000160179	ATP binding cassette subfamily G member 1	0.739585	-0.435212	0.00144841	0.0150737
MTMR11	ENSG00000014914	myotubularin related protein 11	0.805671	-0.311738	0.0014519	0.0150993
COPG1	ENSG00000181789	coatomer protein complex subunit gamma 1	0.867816	-0.204538	0.00145354	0.0151042
PPCDC	ENSG00000138621	phosphopantothenoylcysteine decarboxylase	1.28602	0.362908	0.00145443	0.0151042
RCAN3	ENSG00000117602	RCAN family member 3	0.814973	-0.295177	0.00145627	0.0151127
MUC20	ENSG00000176945	mucin 20, cell surface associated	0.56761	-0.817028	0.00145922	0.0151325
ATAD3B	ENSG00000160072	ATPase family, AAA domain containing 3B	1.25693	0.329907	0.00146225	0.0151533
IPO4	ENSG00000196497	importin 4	1.1723	0.229343	0.00146351	0.0151557
EEA1	ENSG00000102189	early endosome antigen 1	1.18845	0.249083	0.00147199	0.0152327
PARD6B	ENSG00000124171	par-6 family cell polarity regulator beta	1.18566	0.245688	0.00147408	0.0152436
FAM20A	ENSG00000108950	FAM20A, golgi associated secretory pathway pseudokinase	0.353576	-1.49991	0.00148026	0.0152967
QPCTL	ENSG00000011478	glutaminyl-peptide cyclotransferase like	0.813209	-0.298301	0.00148339	0.0153176
C2orf49	ENSG00000135974	chromosome 2 open reading frame 49	0.838335	-0.2544	0.00148437	0.0153176
NUDT18	ENSG00000275074	nudix hydrolase 18	1.36133	0.445013	0.00148566	0.0153202
SLC36A4	ENSG00000180773	solute carrier family 36 member 4	1.20261	0.266168	0.00148874	0.0153323
LY6E	ENSG00000160932	lymphocyte antigen 6 family member E	1.1539	0.206515	0.00148893	0.0153323
SKAP2	ENSG00000005020	src kinase associated phosphoprotein 2	0.847972	-0.237912	0.00150634	0.0155008
DNAH11	ENSG00000105877	dynein axonemal heavy chain 11	0.40147	-1.31664	0.00150832	0.0155103
ID1	ENSG00000125968	inhibitor of DNA binding 1, HLH protein	0.870595	-0.199927	0.00151183	0.0155354
TMEM132B	ENSG00000139364	transmembrane protein 132B	0.603363	-0.728902	0.00151488	0.0155558
UNK	ENSG00000132478	unkempt family zinc finger	1.1896	0.250476	0.00151903	0.0155876
EID1	ENSG00000255302	EP300 interacting inhibitor of differentiation 1	0.861322	-0.215376	0.00152639	0.0156441
DGKZ	ENSG00000149091	diacylglycerol kinase zeta	1.17411	0.231567	0.00152667	0.0156441
MICA	ENSG00000204520	MHC class I polypeptide-related sequence A	1.21141	0.27669	0.00152881	0.0156501
SNRPF	ENSG00000139343	small nuclear ribonucleoprotein polypeptide F	1.23538	0.304956	0.00152939	0.0156501
SLC39A8	ENSG00000138821	solute carrier family 39 member 8	1.20295	0.26658	0.00153138	0.0156596
ABCB6	ENSG00000115657	ATP binding cassette subfamily B member 6 (Langereis blood group)	1.21895	0.285634	0.00153597	0.0156955
UBA2	ENSG00000126261	ubiquitin like modifier activating enzyme 2	1.14895	0.200313	0.00153901	0.0157145
LYAR	ENSG00000145220	Ly1 antibody reactive	1.16654	0.222239	0.00153997	0.0157145
HMGB3	ENSG00000029993	high mobility group box 3	1.15638	0.209619	0.00155567	0.0158637
CDC73	ENSG00000134371	cell division cycle 73	0.850451	-0.2337	0.00155913	0.015888
DNMT3B	ENSG00000088305	DNA methyltransferase 3 beta	1.22339	0.290886	0.00156275	0.0159138
RTN3	ENSG00000133318	reticulon 3	0.865144	-0.208987	0.00157634	0.0160411
LMBRD1	ENSG00000168216	LMBR1 domain containing 1	0.803473	-0.315678	0.0015898	0.0161668
BAZ1A	ENSG00000198604	bromodomain adjacent to zinc finger domain 1A	1.16815	0.22422	0.00159437	0.016202
NOP10	ENSG00000182117	NOP10 ribonucleoprotein	1.16067	0.214954	0.00159843	0.0162228
ZNF680	ENSG00000173041	zinc finger protein 680	1.23652	0.306291	0.00159862	0.0162228
FOSL2	ENSG00000075426	FOS like 2, AP-1 transcription factor subunit	1.18163	0.24078	0.00160254	0.0162513
BAX	ENSG00000087088	BCL2 associated X, apoptosis regulator	1.17954	0.238218	0.00161881	0.0164049
SNRPD3	ENSG00000100028	small nuclear ribonucleoprotein D3 polypeptide	1.15352	0.206039	0.00162163	0.0164126
CES3	ENSG00000172828	carboxylesterase 3	0.76556	-0.385412	0.0016218	0.0164126
SELENOK	ENSG00000113811	selenoprotein K	1.21311	0.278705	0.00162756	0.0164455
PIM2	ENSG00000102096	Pim-2 proto-oncogene, serine/threonine kinase	1.25823	0.331398	0.00162803	0.0164455
MYO10	ENSG00000145555	myosin X	1.18325	0.242751	0.00162841	0.0164455
PCSK7	ENSG00000160613	proprotein convertase subtilisin/kexin type 7	1.22007	0.286962	0.00163996	0.0165508
MFSD11	ENSG00000092931	major facilitator superfamily domain containing 11	0.78934	-0.341282	0.00164945	0.016635
NTMT1	ENSG00000148335	N-terminal Xaa-Pro-Lys N-methyltransferase 1	1.24574	0.317008	0.0016604	0.016734
TMEM109	ENSG00000110108	transmembrane protein 109	1.19147	0.252742	0.00166431	0.0167619
PPM1G	ENSG00000115241	protein phosphatase, Mg2+/Mn2+ dependent 1G	1.14696	0.19782	0.00167848	0.016893
SDC1	ENSG00000115884	syndecan 1	1.16807	0.22413	0.00167966	0.0168933
NECTIN1	ENSG00000110400	nectin cell adhesion molecule 1	1.18603	0.24614	0.00168087	0.0168939
GOT2	ENSG00000125166	glutamic-oxaloacetic transaminase 2	1.15073	0.202551	0.00168962	0.0169702
RALGPS1	ENSG00000136828	Ral GEF with PH domain and SH3 binding motif 1	0.807615	-0.30826	0.0017019	0.0170818
TRERF1	ENSG00000124496	transcriptional regulating factor 1	0.832506	-0.264467	0.00171468	0.0171984
GSTP1	ENSG00000084207	glutathione S-transferase pi 1	1.1575	0.211013	0.00172209	0.0172609
POLE	ENSG00000177084	DNA polymerase epsilon, catalytic subunit	1.17087	0.22758	0.00172825	0.0173108
ASPH	ENSG00000198363	aspartate beta-hydroxylase	0.874	-0.194295	0.00173024	0.0173112
IFIT1	ENSG00000185745	interferon induced protein with tetratricopeptide repeats 1	0.65459	-0.611335	0.00173065	0.0173112
AUNIP	ENSG00000127423	aurora kinase A and ninein interacting protein	1.26705	0.341479	0.00173869	0.0173798
EBNA1BP2	ENSG00000117395	EBNA1 binding protein 2	1.21229	0.277738	0.00174659	0.017445
HNRNPLL	ENSG00000143889	heterogeneous nuclear ribonucleoprotein L like	1.19222	0.25365	0.00174759	0.017445
PPARA	ENSG00000186951	peroxisome proliferator activated receptor alpha	0.757093	-0.401457	0.00175474	0.0175044
AP1B1	ENSG00000100280	adaptor related protein complex 1 beta 1 subunit	1.15462	0.207414	0.0017591	0.017536
EHD1	ENSG00000110047	EH domain containing 1	1.16772	0.223693	0.0017659	0.0175919
TMEM250	ENSG00000238227	transmembrane protein 250	0.832124	-0.265129	0.00176747	0.0175955
PTGES2	ENSG00000148334	prostaglandin E synthase 2	1.16433	0.219499	0.00177553	0.0176638
POT1	ENSG00000128513	protection of telomeres 1	0.840529	-0.250631	0.0017849	0.017745
FZD6	ENSG00000164930	frizzled class receptor 6	0.847554	-0.238623	0.00180214	0.0178899
TMEM170B	ENSG00000205269	transmembrane protein 170B	0.650661	-0.620023	0.00180285	0.0178899
NAV3	ENSG00000067798	neuron navigator 3	1.41208	0.497823	0.00180318	0.0178899
HSD17B10	ENSG00000072506	hydroxysteroid 17-beta dehydrogenase 10	1.21811	0.284643	0.00180435	0.0178899
PRPS1	ENSG00000147224	phosphoribosyl pyrophosphate synthetase 1	1.21436	0.28019	0.00181166	0.0179502
ZNF160	ENSG00000170949	zinc finger protein 160	1.21951	0.286304	0.00181886	0.0180094
DTWD2	ENSG00000169570	DTW domain containing 2	0.766211	-0.384186	0.0018219	0.0180203
SLC2A12	ENSG00000146411	solute carrier family 2 member 12	0.743164	-0.428248	0.00182241	0.0180203
GALT	ENSG00000213930	galactose-1-phosphate uridylyltransferase	0.799839	-0.322218	0.00182671	0.0180506
EBF2	ENSG00000221818	early B cell factor 2	0.737826	-0.438647	0.00183355	0.018106
RAB37	ENSG00000172794	RAB37, member RAS oncogene family	0.823735	-0.279748	0.00183876	0.0181453
MRPL4	ENSG00000105364	mitochondrial ribosomal protein L4	1.1628	0.217601	0.00184599	0.0182044
RETREG2	ENSG00000144567	reticulophagy regulator family member 2	0.852114	-0.230881	0.00185486	0.0182796
SASS6	ENSG00000156876	SAS-6 centriolar assembly protein	1.20798	0.272593	0.00185654	0.0182811
IGHMBP2	ENSG00000132740	immunoglobulin mu binding protein 2	1.22124	0.288346	0.00185751	0.0182811
ZC3H18	ENSG00000158545	zinc finger CCCH-type containing 18	1.1753	0.233027	0.00186735	0.0183628
KMO	ENSG00000117009	kynurenine 3-monooxygenase	0.0961512	-3.37855	0.00186831	0.0183628
NOTCH2	ENSG00000134250	notch 2	0.859049	-0.219187	0.00188436	0.0185081
ATM	ENSG00000149311	ATM serine/threonine kinase	0.745228	-0.424246	0.00191143	0.0187614
DUSP3	ENSG00000108861	dual specificity phosphatase 3	1.17143	0.228267	0.00191482	0.018776
FUBP1	ENSG00000162613	far upstream element binding protein 1	1.15025	0.201945	0.00191548	0.018776
TXNDC17	ENSG00000129235	thioredoxin domain containing 17	1.2188	0.285462	0.00191707	0.0187791
CHPF	ENSG00000123989	chondroitin polymerizing factor	0.870079	-0.200782	0.00192696	0.0188551
HIP1R	ENSG00000130787	huntingtin interacting protein 1 related	1.16721	0.223069	0.0019274	0.0188551
GCNT3	ENSG00000140297	glucosaminyl (N-acetyl) transferase 3, mucin type	0.67627	-0.564328	0.00193145	0.0188821
PEX6	ENSG00000124587	peroxisomal biogenesis factor 6	0.836897	-0.256877	0.00193543	0.0189013
HDAC6	ENSG00000094631	histone deacetylase 6	0.85279	-0.229737	0.00193599	0.0189013
USP1	ENSG00000162607	ubiquitin specific peptidase 1	1.16598	0.221545	0.00194134	0.018941
PGLS	ENSG00000130313	6-phosphogluconolactonase	0.815775	-0.293757	0.0019463	0.0189767
MPP5	None	membrane palmitoylated protein 5	0.858258	-0.220516	0.00195086	0.0190085
PRCC	ENSG00000143294	papillary renal cell carcinoma (translocation-associated)	1.17331	0.230588	0.00195652	0.019039
PER2	ENSG00000132326	period circadian regulator 2	0.827488	-0.27319	0.00195658	0.019039
RBM14	ENSG00000239306	RNA binding motif protein 14	1.20437	0.26828	0.00196837	0.0191411
ERLEC1	ENSG00000068912	endoplasmic reticulum lectin 1	0.853107	-0.229201	0.0019748	0.0191909
ALDH4A1	ENSG00000159423	aldehyde dehydrogenase 4 family member A1	0.829532	-0.269631	0.00197931	0.0192219
CITED2	ENSG00000164442	Cbp/p300 interacting transactivator with Glu/Asp rich carboxy-terminal domain 2	1.18532	0.245272	0.00199137	0.0193263
HNRNPR	ENSG00000125944	heterogeneous nuclear ribonucleoprotein R	1.14546	0.195929	0.00199512	0.0193499
KLHL30	ENSG00000168427	kelch like family member 30	1.80562	0.852493	0.00200201	0.0194024
MAN1C1	ENSG00000117643	mannosidase alpha class 1C member 1	0.661307	-0.596607	0.00200318	0.0194024
TP53I11	ENSG00000175274	tumor protein p53 inducible protein 11	1.16378	0.218823	0.00201064	0.0194618
TRPC1	ENSG00000144935	transient receptor potential cation channel subfamily C member 1	0.788454	-0.342901	0.00204299	0.0197507
NAA20	ENSG00000173418	N(alpha)-acetyltransferase 20, NatB catalytic subunit	1.17392	0.231332	0.00204386	0.0197507
SNX32	ENSG00000172803	sorting nexin 32	0.452729	-1.14328	0.00204452	0.0197507
ITPRIPL2	ENSG00000205730	ITPRIP like 2	0.84542	-0.24226	0.00205161	0.0198062
SYF2	ENSG00000117614	SYF2 pre-mRNA splicing factor	0.849102	-0.23599	0.00205895	0.0198591
WDR19	ENSG00000157796	WD repeat domain 19	0.783629	-0.351757	0.0020598	0.0198591
C2orf48	None	chromosome 2 open reading frame 48	1.58808	0.667284	0.0020741	0.0199781
PTPRU	ENSG00000060656	protein tyrosine phosphatase, receptor type U	1.15426	0.206967	0.00207487	0.0199781
PTOV1	ENSG00000104960	prostate tumor overexpressed 1	1.15743	0.210924	0.00207766	0.0199825
UBE2K	ENSG00000078140	ubiquitin conjugating enzyme E2 K	0.868495	-0.203411	0.00207873	0.0199825
NUP35	ENSG00000163002	nucleoporin 35	1.20981	0.274776	0.00207941	0.0199825
SCX	ENSG00000260428	scleraxis bHLH transcription factor	0.637424	-0.649674	0.00208285	0.0200025
JAG2	ENSG00000184916	jagged 2	1.15591	0.209031	0.00208564	0.020015
CASP7	ENSG00000165806	caspase 7	0.846956	-0.239642	0.00208688	0.020015
CHCHD2	ENSG00000106153	coiled-coil-helix-coiled-coil-helix domain containing 2	1.20445	0.268369	0.00209153	0.0200465
PRMT5	ENSG00000100462	protein arginine methyltransferase 5	1.15466	0.207465	0.00211251	0.0202343
PDIA3	ENSG00000167004	protein disulfide isomerase family A member 3	1.13935	0.188214	0.00211759	0.0202697
CTPS1	ENSG00000171793	CTP synthase 1	1.22376	0.291316	0.00212438	0.0203215
CEP78	ENSG00000148019	centrosomal protein 78	1.17162	0.228506	0.0021349	0.0204002
DCAF6	ENSG00000143164	DDB1 and CUL4 associated factor 6	0.856707	-0.223126	0.00213539	0.0204002
TLE3	ENSG00000140332	transducin like enhancer of split 3	1.16575	0.221254	0.00215541	0.0205781
PKM	ENSG00000067225	pyruvate kinase M1/2	1.16472	0.219982	0.002159	0.0205965
LRRC8D	ENSG00000171492	leucine rich repeat containing 8 VRAC subunit D	0.816187	-0.293029	0.00216015	0.0205965
TRAPPC6B	ENSG00000182400	trafficking protein particle complex 6B	0.845517	-0.242094	0.0021764	0.0207379
P3H4	ENSG00000141696	prolyl 3-hydroxylase family member 4 (non-enzymatic)	0.834381	-0.261222	0.00218325	0.0207897
HLTF	ENSG00000071794	helicase like transcription factor	0.873714	-0.194767	0.00218605	0.020803
VDAC1	ENSG00000213585	voltage dependent anion channel 1	1.13791	0.186392	0.00218915	0.0208189
PPP1CA	ENSG00000172531	protein phosphatase 1 catalytic subunit alpha	1.19586	0.258049	0.00219462	0.0208574
NAALADL2	ENSG00000177694	N-acetylated alpha-linked acidic dipeptidase like 2	0.651597	-0.617948	0.00219716	0.0208677
TSPAN13	ENSG00000106537	tetraspanin 13	1.17116	0.227938	0.00219854	0.0208677
HSPH1	ENSG00000120694	heat shock protein family H (Hsp110) member 1	1.20316	0.26683	0.00220321	0.0208891
FGFBP1	ENSG00000137440	fibroblast growth factor binding protein 1	0.695458	-0.523965	0.00220364	0.0208891
FUCA2	ENSG00000001036	alpha-L-fucosidase 2	1.21214	0.277554	0.00220766	0.0209136
NUP205	ENSG00000155561	nucleoporin 205	1.15005	0.201697	0.0022127	0.0209478
CLCN3	ENSG00000109572	chloride voltage-gated channel 3	0.870797	-0.199592	0.00221563	0.0209491
RIPOR1	ENSG00000039523	RHO family interacting cell polarization regulator 1	1.17598	0.233859	0.00221569	0.0209491
STAT4	ENSG00000138378	signal transducer and activator of transcription 4	0.733048	-0.448021	0.00222368	0.0210111
SERINC3	ENSG00000132824	serine incorporator 3	0.865865	-0.207786	0.00222582	0.0210178
GLDN	ENSG00000186417	gliomedin	0.69505	-0.524811	0.00222888	0.0210331
VCP	ENSG00000165280	valosin containing protein	1.1441	0.194217	0.00223241	0.0210443
CENPT	ENSG00000102901	centromere protein T	1.19946	0.262385	0.00223325	0.0210443
SLC25A15	ENSG00000102743	solute carrier family 25 member 15	1.18436	0.244102	0.00223436	0.0210443
PCYT1A	ENSG00000161217	phosphate cytidylyltransferase 1, choline, alpha	0.831662	-0.265931	0.00225992	0.0212713
CFAP44	ENSG00000206530	cilia and flagella associated protein 44	0.758565	-0.398656	0.00226333	0.0212898
ENTPD4	ENSG00000197217	ectonucleoside triphosphate diphosphohydrolase 4	0.860455	-0.216828	0.00226688	0.0213096
AGFG2	ENSG00000106351	ArfGAP with FG repeats 2	0.761909	-0.39231	0.00227111	0.0213356
UBL3	ENSG00000122042	ubiquitin like 3	0.837128	-0.25648	0.00227713	0.0213785
PSMD14	ENSG00000115233	proteasome 26S subunit, non-ATPase 14	1.14913	0.200545	0.00228207	0.0214112
TMEM132A	ENSG00000006118	transmembrane protein 132A	1.15255	0.204829	0.00228435	0.0214173
PCMTD1	ENSG00000168300	protein-L-isoaspartate (D-aspartate) O-methyltransferase domain containing 1	0.832917	-0.263756	0.00228564	0.0214173
PAK4	ENSG00000130669	p21 (RAC1) activated kinase 4	1.15765	0.211202	0.00229011	0.0214426
CCNDBP1	ENSG00000166946	cyclin D1 binding protein 1	0.837599	-0.255668	0.00229127	0.0214426
KISS1R	ENSG00000116014	KISS1 receptor	1.75843	0.814287	0.0022982	0.0214938
LONRF2	ENSG00000170500	LON peptidase N-terminal domain and ring finger 2	0.72913	-0.455752	0.00234364	0.0219048
PRSS16	ENSG00000112812	serine protease 16	0.773065	-0.371338	0.00235363	0.0219728
ISG15	ENSG00000187608	ISG15 ubiquitin-like modifier	1.19075	0.251871	0.00235391	0.0219728
ACOT11	ENSG00000162390	acyl-CoA thioesterase 11	0.811183	-0.301901	0.00235934	0.0220095
MRPL52	ENSG00000172590	mitochondrial ribosomal protein L52	1.18157	0.2407	0.00237283	0.0221213
RAB17	ENSG00000124839	RAB17, member RAS oncogene family	0.838307	-0.25445	0.00237638	0.0221403
CFAP126	ENSG00000188931	cilia and flagella associated protein 126	0.408552	-1.29141	0.00237813	0.0221426
SCNN1D	ENSG00000162572	sodium channel epithelial 1 delta subunit	0.694365	-0.526233	0.00238204	0.0221541
FAM71E1	ENSG00000142530	family with sequence similarity 71 member E1	0.808074	-0.307441	0.00238238	0.0221541
KLC4	ENSG00000137171	kinesin light chain 4	0.779801	-0.358822	0.00238657	0.022179
PROS1	ENSG00000184500	protein S	0.834492	-0.26103	0.00240704	0.022355
RRAGD	ENSG00000025039	Ras related GTP binding D	0.850729	-0.233229	0.00241361	0.0224018
UTP20	ENSG00000120800	UTP20, small subunit processome component	1.18257	0.241921	0.0024169	0.0224182
LARS2	ENSG00000011376	leucyl-tRNA synthetase 2, mitochondrial	1.18322	0.242717	0.00242516	0.0224806
DNAJB5	ENSG00000137094	DnaJ heat shock protein family (Hsp40) member B5	1.23357	0.302839	0.00244371	0.0226383
PDGFB	ENSG00000100311	platelet derived growth factor subunit B	1.35602	0.439377	0.00244815	0.0226651
NOTCH3	ENSG00000074181	notch 3	0.858966	-0.219327	0.00245538	0.0227069
PLD3	ENSG00000105223	phospholipase D family member 3	0.868641	-0.203168	0.00245576	0.0227069
UBA1	ENSG00000130985	ubiquitin like modifier activating enzyme 1	1.13805	0.186564	0.00245796	0.0227129
RGL4	ENSG00000159496	ral guanine nucleotide dissociation stimulator like 4	0.401281	-1.31731	0.00247126	0.0228214
ZNF236	ENSG00000130856	zinc finger protein 236	0.815918	-0.293504	0.00247291	0.0228223
ERO1A	ENSG00000197930	endoplasmic reticulum oxidoreductase 1 alpha	1.14721	0.198128	0.00248216	0.0228932
SBF2	ENSG00000133812	SET binding factor 2	0.861216	-0.215553	0.00249444	0.0229921
BCO2	ENSG00000197580	beta-carotene oxygenase 2	0.689877	-0.53559	0.00250931	0.0231146
POP5	ENSG00000167272	POP5 homolog, ribonuclease P/MRP subunit	1.2163	0.282498	0.00251103	0.023116
IFITM1	ENSG00000185885	interferon induced transmembrane protein 1	0.666944	-0.584362	0.00251384	0.0231274
CCNC	ENSG00000112237	cyclin C	1.15105	0.20295	0.00251691	0.0231285
HEXIM1	ENSG00000186834	hexamethylene bisacetamide inducible 1	0.832912	-0.263765	0.00251712	0.0231285
FANCE	ENSG00000112039	Fanconi anemia complementation group E	1.22012	0.287025	0.00252328	0.0231705
CCDC113	ENSG00000103021	coiled-coil domain containing 113	0.833697	-0.262404	0.00253912	0.0232665
PRODH	ENSG00000100033	proline dehydrogenase 1	1.36037	0.443994	0.00253951	0.0232665
COL11A2	ENSG00000204248	collagen type XI alpha 2 chain	0.718378	-0.477186	0.00254013	0.0232665
PSMB10	ENSG00000205220	proteasome subunit beta 10	1.27417	0.349559	0.00254074	0.0232665
C11orf74	None	chromosome 11 open reading frame 74	0.752724	-0.409807	0.00254166	0.0232665
GAL3ST1	ENSG00000128242	galactose-3-O-sulfotransferase 1	0.673661	-0.569906	0.00254371	0.0232708
ZNF138	ENSG00000197008	zinc finger protein 138	1.27944	0.355512	0.00254737	0.0232898
C21orf2	None	chromosome 21 open reading frame 2	0.776211	-0.365479	0.0025519	0.0233046
HEATR6	ENSG00000068097	HEAT repeat containing 6	0.855433	-0.225273	0.00255216	0.0233046
CAMK2N1	ENSG00000162545	calcium/calmodulin dependent protein kinase II inhibitor 1	0.8373	-0.256183	0.00255827	0.0233426
BRIX1	ENSG00000113460	BRX1, biogenesis of ribosomes	1.17677	0.234838	0.00255951	0.0233426
MRPL3	ENSG00000114686	mitochondrial ribosomal protein L3	1.14438	0.194565	0.00256128	0.0233442
GPR173	ENSG00000184194	G protein-coupled receptor 173	0.797642	-0.326187	0.00256564	0.0233694
LDHB	ENSG00000111716	lactate dehydrogenase B	1.13269	0.179758	0.00260768	0.0237376
TIMM23	ENSG00000265354	translocase of inner mitochondrial membrane 23	1.16387	0.218934	0.00261406	0.0237809
PLEKHB1	ENSG00000021300	pleckstrin homology domain containing B1	0.757054	-0.401532	0.00262717	0.0238854
CHEK1	ENSG00000149554	checkpoint kinase 1	1.26568	0.339916	0.00263428	0.0239352
CCNB1IP1	ENSG00000100814	cyclin B1 interacting protein 1	0.833468	-0.262802	0.00266496	0.0241991
CCZ1B	ENSG00000122674	CCZ1 homolog B, vacuolar protein trafficking and biogenesis associated	1.23371	0.303	0.00267682	0.0242917
STARD7	ENSG00000084090	StAR related lipid transfer domain containing 7	0.873027	-0.195901	0.0026815	0.0243063
PDXP	ENSG00000241360	pyridoxal phosphatase	1.16693	0.222723	0.00268175	0.0243063
C2orf92	ENSG00000228486	chromosome 2 open reading frame 92	0.499234	-1.00221	0.00268569	0.0243089
INSR	ENSG00000171105	insulin receptor	0.864181	-0.210595	0.00268654	0.0243089
RBBP9	ENSG00000089050	RB binding protein 9, serine hydrolase	0.812686	-0.299229	0.00268864	0.0243089
NDUFB10	ENSG00000140990	NADH:ubiquinone oxidoreductase subunit B10	1.16377	0.218811	0.00268865	0.0243089
PHKA2	ENSG00000044446	phosphorylase kinase regulatory subunit alpha 2	0.844708	-0.243475	0.00270182	0.0244129
BBC3	ENSG00000105327	BCL2 binding component 3	1.19752	0.260054	0.00270458	0.0244173
FPGS	ENSG00000136877	folylpolyglutamate synthase	1.18548	0.245475	0.00270685	0.0244173
SCAF1	ENSG00000126461	SR-related CTD associated factor 1	1.15646	0.209714	0.00270731	0.0244173
ARHGEF39	ENSG00000137135	Rho guanine nucleotide exchange factor 39	1.24214	0.31283	0.00273325	0.0246357
PSTK	ENSG00000179988	phosphoseryl-tRNA kinase	0.735415	-0.443369	0.00273488	0.0246357
UBA7	ENSG00000182179	ubiquitin like modifier activating enzyme 7	2.13626	1.09509	0.00275283	0.0247823
DCLK1	ENSG00000133083	doublecortin like kinase 1	1.51473	0.599063	0.00277201	0.0249396
ZNF827	ENSG00000151612	zinc finger protein 827	1.20464	0.268596	0.002775	0.0249435
GLDC	ENSG00000178445	glycine decarboxylase	0.785329	-0.34863	0.00277584	0.0249435
DENND5B	ENSG00000170456	DENN domain containing 5B	0.737721	-0.438853	0.00278603	0.0250169
INO80	ENSG00000128908	INO80 complex subunit	0.855385	-0.225355	0.00278742	0.0250169
CPEB4	ENSG00000113742	cytoplasmic polyadenylation element binding protein 4	1.19535	0.257435	0.00279095	0.0250332
LRRC24	ENSG00000254402	leucine rich repeat containing 24	0.676062	-0.564772	0.00279642	0.025067
NPW	ENSG00000183971	neuropeptide W	1.21095	0.276137	0.00280851	0.0251433
ARID3A	ENSG00000116017	AT-rich interaction domain 3A	1.19419	0.256029	0.00280895	0.0251433
MROH7	ENSG00000184313	maestro heat like repeat family member 7	0.493855	-1.01784	0.00281007	0.0251433
YPEL5	ENSG00000119801	yippee like 5	0.854933	-0.226117	0.00282753	0.0252841
EIF4A1	ENSG00000161960	eukaryotic translation initiation factor 4A1	1.13071	0.17723	0.00283441	0.0253302
EXOSC4	ENSG00000178896	exosome component 4	1.19064	0.251742	0.00283716	0.0253393
CSNK1D	ENSG00000141551	casein kinase 1 delta	0.873819	-0.194594	0.00284066	0.0253551
NUP37	ENSG00000075188	nucleoporin 37	1.20048	0.263613	0.00284893	0.0253824
SLF1	ENSG00000133302	SMC5-SMC6 complex localization factor 1	1.37853	0.463136	0.0028501	0.0253824
DMRT1	ENSG00000137090	doublesex and mab-3 related transcription factor 1	1.86384	0.898279	0.0028507	0.0253824
RNF112	ENSG00000128482	ring finger protein 112	0.542136	-0.883274	0.0028512	0.0253824
FANCI	ENSG00000140525	Fanconi anemia complementation group I	1.23446	0.303875	0.00285237	0.0253824
RBPJ	ENSG00000168214	recombination signal binding protein for immunoglobulin kappa J region	0.873443	-0.195215	0.0028769	0.0255852
AK7	ENSG00000140057	adenylate kinase 7	0.741721	-0.431051	0.00288173	0.0256127
TACSTD2	ENSG00000184292	tumor associated calcium signal transducer 2	0.785297	-0.348689	0.00288416	0.0256187
TKFC	ENSG00000149476	triokinase and FMN cyclase	0.824981	-0.277568	0.00289722	0.0256981
ALPL	ENSG00000162551	alkaline phosphatase, liver/bone/kidney	1.66194	0.732866	0.00289802	0.0256981
CREB3L2	ENSG00000182158	cAMP responsive element binding protein 3 like 2	0.842442	-0.247351	0.00289835	0.0256981
RBM24	ENSG00000112183	RNA binding motif protein 24	1.20736	0.271858	0.00290502	0.0257417
SMARCA1	ENSG00000102038	SWI/SNF related, matrix associated, actin dependent regulator of chromatin, subfamily a, member 1	0.857198	-0.222299	0.00291341	0.025786
CANX	ENSG00000127022	calnexin	0.878668	-0.18661	0.00291353	0.025786
PPID	ENSG00000171497	peptidylprolyl isomerase D	1.15771	0.211274	0.00291649	0.0257966
RMC1	ENSG00000141452	regulator of MON1-CCZ1	1.1817	0.240867	0.00292369	0.0258447
PREPL	ENSG00000138078	prolyl endopeptidase like	0.856885	-0.222826	0.00292774	0.0258649
KLF4	ENSG00000136826	Kruppel like factor 4	0.856892	-0.222814	0.00293774	0.0259376
KCTD13	ENSG00000174943	potassium channel tetramerization domain containing 13	1.20596	0.270187	0.00294335	0.0259715
CD83	ENSG00000112149	CD83 molecule	0.7887	-0.342452	0.00296831	0.0261761
DCTPP1	ENSG00000179958	dCTP pyrophosphatase 1	1.15538	0.208369	0.00297177	0.0261909
FBXO5	ENSG00000112029	F-box protein 5	1.25803	0.331166	0.00297559	0.0262066
ZDHHC18	ENSG00000204160	zinc finger DHHC-type containing 18	1.16688	0.22265	0.00297804	0.0262066
HEXIM2	ENSG00000168517	hexamethylene bisacetamide inducible 2	0.766672	-0.383318	0.00297892	0.0262066
PDE7A	ENSG00000205268	phosphodiesterase 7A	1.20747	0.271992	0.00298468	0.0262416
ALDH3B1	ENSG00000006534	aldehyde dehydrogenase 3 family member B1	0.710191	-0.493721	0.00299676	0.026332
PCSK9	ENSG00000169174	proprotein convertase subtilisin/kexin type 9	1.17114	0.22792	0.00300189	0.0263613
PSMB5	ENSG00000100804	proteasome subunit beta 5	1.14453	0.194749	0.00301444	0.0264272
RAE1	ENSG00000101146	ribonucleic acid export 1	1.16155	0.216047	0.00301474	0.0264272
CDKN1A	ENSG00000124762	cyclin dependent kinase inhibitor 1A	1.18629	0.246453	0.0030148	0.0264272
NASP	ENSG00000132780	nuclear autoantigenic sperm protein	1.19794	0.26055	0.00302297	0.026483
FNDC10	ENSG00000228594	fibronectin type III domain containing 10	0.785497	-0.348322	0.00302565	0.0264907
ATRN	ENSG00000088812	attractin	0.87218	-0.197302	0.00302867	0.0265014
ACTG1	ENSG00000184009	actin gamma 1	1.25232	0.324606	0.00303753	0.026563
PCBP4	ENSG00000090097	poly(rC) binding protein 4	1.17629	0.234248	0.00306288	0.0267392
BAP1	ENSG00000163930	BRCA1 associated protein 1	1.17333	0.230609	0.0030631	0.0267392
PRSS33	ENSG00000103355	serine protease 33	3.52622	1.81812	0.00306464	0.0267392
LEMD1	ENSG00000186007	LEM domain containing 1	0.776434	-0.365065	0.00306564	0.0267392
C6orf141	ENSG00000197261	chromosome 6 open reading frame 141	0.814011	-0.296881	0.00306679	0.0267392
PPP1R14B	ENSG00000173457	protein phosphatase 1 regulatory inhibitor subunit 14B	1.1567	0.210021	0.00309181	0.0269414
MAN2A2	ENSG00000196547	mannosidase alpha class 2A member 2	0.859469	-0.218483	0.00310485	0.0270056
NFASC	ENSG00000163531	neurofascin	0.583455	-0.777306	0.00310495	0.0270056
CDIP1	ENSG00000089486	cell death inducing p53 target 1	1.24726	0.318757	0.00310774	0.0270056
PRKD2	ENSG00000105287	protein kinase D2	1.16224	0.216914	0.00310806	0.0270056
NCL	ENSG00000115053	nucleolin	1.12817	0.173979	0.00310839	0.0270056
CCDC24	ENSG00000159214	coiled-coil domain containing 24	0.795315	-0.330401	0.00311823	0.0270751
CBX2	ENSG00000173894	chromobox 2	1.17479	0.232407	0.00312255	0.0270966
ERMP1	ENSG00000099219	endoplasmic reticulum metallopeptidase 1	0.872665	-0.196501	0.00313224	0.0271497
HAS3	ENSG00000103044	hyaluronan synthase 3	0.858389	-0.220297	0.00313371	0.0271497
ZNF428	ENSG00000131116	zinc finger protein 428	0.820214	-0.285928	0.00313423	0.0271497
NDUFS5	ENSG00000168653	NADH:ubiquinone oxidoreductase subunit S5	1.19498	0.256986	0.00313711	0.0271564
INTS8	ENSG00000164941	integrator complex subunit 8	1.15267	0.204985	0.00313869	0.0271564
CNDP2	ENSG00000133313	carnosine dipeptidase 2	0.865258	-0.208798	0.00314498	0.0271908
EML5	ENSG00000165521	echinoderm microtubule associated protein like 5	0.744399	-0.425853	0.00314638	0.0271908
BAHD1	ENSG00000140320	bromo adjacent homology domain containing 1	1.16206	0.216681	0.00315121	0.0272165
TMEM140	ENSG00000146859	transmembrane protein 140	0.398143	-1.32864	0.00316942	0.0273577
EVPL	ENSG00000167880	envoplakin	0.845806	-0.241601	0.00319124	0.0275298
UQCC3	ENSG00000204922	ubiquinol-cytochrome c reductase complex assembly factor 3	1.25928	0.332602	0.00319702	0.0275635
HLA-DRA	ENSG00000204287	major histocompatibility complex, class II, DR alpha	0.753486	-0.408347	0.00319961	0.0275666
CA14	ENSG00000118298	carbonic anhydrase 14	0.494917	-1.01474	0.0032016	0.0275666
BST2	ENSG00000130303	bone marrow stromal cell antigen 2	0.619241	-0.691428	0.00320302	0.0275666
PPARG	ENSG00000132170	peroxisome proliferator activated receptor gamma	0.85079	-0.233125	0.00320661	0.0275814
SOX4	ENSG00000124766	SRY-box 4	1.4755	0.5612	0.00320994	0.0275938
FBXO2	ENSG00000116661	F-box protein 2	0.799572	-0.3227	0.00321209	0.0275961
ERBIN	ENSG00000112851	erbb2 interacting protein	0.853877	-0.227899	0.00321464	0.0276019
CEP104	ENSG00000116198	centrosomal protein 104	0.853177	-0.229084	0.00323115	0.0277274
FAM72B	ENSG00000188610	family with sequence similarity 72 member B	1.2828	0.359291	0.00323495	0.0277403
ATP8A1	ENSG00000124406	ATPase phospholipid transporting 8A1	0.792488	-0.335539	0.00323643	0.0277403
ADAL	ENSG00000168803	adenosine deaminase like	0.733759	-0.446623	0.0032614	0.0279144
C1orf112	ENSG00000000460	chromosome 1 open reading frame 112	1.23452	0.303953	0.00326233	0.0279144
GRHPR	ENSG00000137106	glyoxylate and hydroxypyruvate reductase	0.853855	-0.227937	0.00326245	0.0279144
DNAJB11	ENSG00000090520	DnaJ heat shock protein family (Hsp40) member B11	1.1537	0.206269	0.00326614	0.0279269
ELAVL1	ENSG00000066044	ELAV like RNA binding protein 1	1.14643	0.197151	0.00326772	0.0279269
PLPPR3	ENSG00000129951	phospholipid phosphatase related 3	0.521724	-0.938642	0.00326983	0.0279287
HAUS6	ENSG00000147874	HAUS augmin like complex subunit 6	1.14916	0.200585	0.00327567	0.0279623
UBOX5	ENSG00000185019	U-box domain containing 5	1.22695	0.295073	0.00327833	0.0279688
MCTS1	ENSG00000232119	MCTS1, re-initiation and release factor	1.17015	0.22669	0.00328618	0.028007
BRK1	ENSG00000254999	BRICK1, SCAR/WAVE actin nucleating complex subunit	0.865289	-0.208746	0.00328869	0.028007
EIF3I	ENSG00000084623	eukaryotic translation initiation factor 3 subunit I	1.14668	0.197459	0.00329023	0.028007
DAPK3	ENSG00000167657	death associated protein kinase 3	1.16339	0.218333	0.00329398	0.028007
GSTO2	ENSG00000065621	glutathione S-transferase omega 2	0.852087	-0.230927	0.003294	0.028007
TRIM66	ENSG00000166436	tripartite motif containing 66	0.778499	-0.361234	0.00329437	0.028007
FAM124A	ENSG00000150510	family with sequence similarity 124 member A	0.74415	-0.426335	0.00329618	0.028007
DENND1B	ENSG00000213047	DENN domain containing 1B	0.804508	-0.313822	0.00330557	0.0280553
SORL1	ENSG00000137642	sortilin related receptor 1	0.871746	-0.19802	0.00330569	0.0280553
NUDT19	ENSG00000213965	nudix hydrolase 19	0.818582	-0.288802	0.00331779	0.0281418
TMEM254	ENSG00000133678	transmembrane protein 254	0.802074	-0.318193	0.00335356	0.0284162
HPRT1	ENSG00000165704	hypoxanthine phosphoribosyltransferase 1	1.22259	0.289936	0.00335402	0.0284162
CCDC61	ENSG00000104983	coiled-coil domain containing 61	1.49033	0.575634	0.00336465	0.0284898
CACNA1A	ENSG00000141837	calcium voltage-gated channel subunit alpha1 A	0.656121	-0.607966	0.00337356	0.0285226
SIGLEC1	ENSG00000088827	sialic acid binding Ig like lectin 1	0.567268	-0.817898	0.00337505	0.0285226
MAGOH	ENSG00000162385	mago homolog, exon junction complex core component	1.16984	0.226314	0.00337626	0.0285226
CKAP5	ENSG00000175216	cytoskeleton associated protein 5	1.13454	0.182111	0.00337785	0.0285226
TPM2	ENSG00000198467	tropomyosin 2	1.16385	0.218902	0.00337823	0.0285226
CEP170B	ENSG00000099814	centrosomal protein 170B	1.15049	0.20225	0.00338096	0.0285292
ANKRD33B	ENSG00000164236	ankyrin repeat domain 33B	1.16268	0.217449	0.00338441	0.0285418
GNG7	ENSG00000176533	G protein subunit gamma 7	0.815629	-0.294015	0.00338655	0.0285435
PPP1R35	ENSG00000160813	protein phosphatase 1 regulatory subunit 35	1.19066	0.251761	0.00339072	0.0285623
PLXNB3	ENSG00000198753	plexin B3	1.50264	0.5875	0.003397	0.0285987
LZTFL1	ENSG00000163818	leucine zipper transcription factor like 1	0.823933	-0.279401	0.00339981	0.0286059
CCDC114	None	coiled-coil domain containing 114	0.709835	-0.494445	0.00341815	0.0287438
MFSD8	ENSG00000164073	major facilitator superfamily domain containing 8	0.826673	-0.274611	0.00342279	0.0287663
NAA10	ENSG00000102030	N(alpha)-acetyltransferase 10, NatA catalytic subunit	1.17004	0.226556	0.0034303	0.0288048
RCOR3	ENSG00000117625	REST corepressor 3	0.831396	-0.266393	0.00343129	0.0288048
GP1BA	ENSG00000185245	glycoprotein Ib platelet alpha subunit	0.36333	-1.46065	0.00344883	0.0289355
PCSK4	ENSG00000115257	proprotein convertase subtilisin/kexin type 4	0.697121	-0.520518	0.00346355	0.0290423
AURKAIP1	ENSG00000175756	aurora kinase A interacting protein 1	1.18842	0.249039	0.00347652	0.0291344
EPB41L2	ENSG00000079819	erythrocyte membrane protein band 4.1 like 2	1.14423	0.194376	0.00348339	0.0291745
ANAPC1	ENSG00000153107	anaphase promoting complex subunit 1	1.15253	0.204802	0.00348527	0.0291745
CDNF	ENSG00000185267	cerebral dopamine neurotrophic factor	0.582906	-0.778664	0.00350686	0.0293253
CHERP	ENSG00000085872	calcium homeostasis endoplasmic reticulum protein	1.14807	0.199207	0.00350878	0.0293253
LNX1	ENSG00000072201	ligand of numb-protein X 1	0.763351	-0.389582	0.00350928	0.0293253
DYNC1H1	ENSG00000197102	dynein cytoplasmic 1 heavy chain 1	1.16162	0.216134	0.00351876	0.0293877
KLHL12	ENSG00000117153	kelch like family member 12	0.86124	-0.215513	0.00353641	0.0295184
PIF1	ENSG00000140451	PIF1 5'-to-3' DNA helicase	1.28202	0.358416	0.00355203	0.0296319
ZBTB1	ENSG00000126804	zinc finger and BTB domain containing 1	0.822647	-0.281655	0.00355852	0.0296692
GABRE	ENSG00000102287	gamma-aminobutyric acid type A receptor epsilon subunit	1.53795	0.621011	0.00356592	0.0297018
CCT4	ENSG00000115484	chaperonin containing TCP1 subunit 4	1.12918	0.175281	0.00356681	0.0297018
DUSP14	ENSG00000276023	dual specificity phosphatase 14	1.2006	0.263753	0.00356851	0.0297018
SLC52A2	ENSG00000185803	solute carrier family 52 member 2	1.15334	0.205812	0.00357059	0.0297023
PRKDC	ENSG00000253729	protein kinase, DNA-activated, catalytic polypeptide	1.17783	0.236134	0.00357323	0.0297024
RORC	ENSG00000143365	RAR related orphan receptor C	0.615625	-0.699876	0.00357614	0.0297024
POLR2K	ENSG00000147669	RNA polymerase II subunit K	1.15623	0.209434	0.00357667	0.0297024
INTS2	ENSG00000108506	integrator complex subunit 2	0.871759	-0.197999	0.00358412	0.0297473
DCAF1	ENSG00000145041	DDB1 and CUL4 associated factor 1	1.15369	0.206259	0.0035943	0.029815
TMEM259	ENSG00000182087	transmembrane protein 259	1.1432	0.193072	0.0035991	0.029838
SGSM2	ENSG00000141258	small G protein signaling modulator 2	0.86062	-0.216552	0.00360246	0.0298489
RBM15B	ENSG00000259956	RNA binding motif protein 15B	0.855565	-0.225051	0.00362919	0.0300535
PHLDA2	ENSG00000181649	pleckstrin homology like domain family A member 2	1.19417	0.256011	0.00363587	0.0300763
SOD2	ENSG00000112096	superoxide dismutase 2	0.871188	-0.198945	0.00363701	0.0300763
TM9SF2	ENSG00000125304	transmembrane 9 superfamily member 2	0.87152	-0.198395	0.0036381	0.0300763
TLR9	ENSG00000239732	toll like receptor 9	0.410015	-1.28625	0.0036445	0.0300954
NUDT14	ENSG00000183828	nudix hydrolase 14	1.25166	0.323838	0.00364619	0.0300954
RPA1	ENSG00000132383	replication protein A1	1.13317	0.180366	0.00364656	0.0300954
EIF2B1	ENSG00000111361	eukaryotic translation initiation factor 2B subunit alpha	1.17317	0.230413	0.00366019	0.0301909
SYNJ2	ENSG00000078269	synaptojanin 2	0.851184	-0.232457	0.0036632	0.0301988
TTC17	ENSG00000052841	tetratricopeptide repeat domain 17	0.83702	-0.256666	0.00367566	0.0302845
SHANK3	ENSG00000251322	SH3 and multiple ankyrin repeat domains 3	1.18246	0.241791	0.00368902	0.0303775
PBX2	ENSG00000204304	PBX homeobox 2	0.866875	-0.206105	0.00370367	0.030481
MED16	ENSG00000175221	mediator complex subunit 16	1.18616	0.2463	0.00371141	0.0305264
ARL1	ENSG00000120805	ADP ribosylation factor like GTPase 1	0.87176	-0.197996	0.00371334	0.0305264
BORA	ENSG00000136122	bora, aurora kinase A activator	1.20664	0.270991	0.00371696	0.030539
TTN	ENSG00000155657	titin	0.287664	-1.79754	0.00374189	0.0307264
KCTD10	ENSG00000110906	potassium channel tetramerization domain containing 10	1.16173	0.216271	0.00374396	0.0307264
ACACB	ENSG00000076555	acetyl-CoA carboxylase beta	0.825952	-0.27587	0.00375468	0.0307972
PSAP	ENSG00000197746	prosaposin	0.883683	-0.1784	0.00377909	0.0309801
XAB2	ENSG00000076924	XPA binding protein 2	1.14123	0.190586	0.00380962	0.0312089
TRIM56	ENSG00000169871	tripartite motif containing 56	0.834618	-0.260812	0.00381125	0.0312089
LIPA	ENSG00000107798	lipase A, lysosomal acid type	0.860888	-0.216102	0.00382443	0.0312993
CTR9	ENSG00000198730	CTR9 homolog, Paf1/RNA polymerase II complex component	0.87762	-0.188332	0.00383073	0.0313334
COLGALT1	ENSG00000130309	collagen beta(1-O)galactosyltransferase 1	1.13867	0.187345	0.00383539	0.031354
ZER1	ENSG00000160445	zyg-11 related cell cycle regulator	0.845144	-0.242731	0.003844	0.0314069
NTN5	ENSG00000142233	netrin 5	0.684603	-0.54666	0.00384661	0.0314108
U2SURP	ENSG00000163714	U2 snRNP associated SURP domain containing	0.875726	-0.191448	0.00385176	0.0314241
VSNL1	ENSG00000163032	visinin like 1	1.22025	0.287174	0.00385612	0.0314241
TTC37	ENSG00000198677	tetratricopeptide repeat domain 37	0.868294	-0.203745	0.00385813	0.0314241
C22orf46	ENSG00000184208	chromosome 22 open reading frame 46	0.829777	-0.269205	0.00385881	0.0314241
SFXN1	ENSG00000164466	sideroflexin 1	1.13766	0.186064	0.00386024	0.0314241
NAT9	ENSG00000109065	N-acetyltransferase 9 (putative)	0.861388	-0.215266	0.0038611	0.0314241
PPM1N	ENSG00000213889	protein phosphatase, Mg2+/Mn2+ dependent 1N (putative)	0.664204	-0.590301	0.00386662	0.0314516
ASAP1	ENSG00000153317	ArfGAP with SH3 domain, ankyrin repeat and PH domain 1	1.14531	0.195741	0.00386929	0.031456
CKS1B	ENSG00000173207	CDC28 protein kinase regulatory subunit 1B	1.25875	0.331996	0.00387775	0.0315073
GTF2H5	ENSG00000272047	general transcription factor IIH subunit 5	0.833674	-0.262445	0.00389391	0.031621
PLA2G16	None	phospholipase A2 group XVI	0.834696	-0.260677	0.00390316	0.0316786
ZMYND12	ENSG00000066185	zinc finger MYND-type containing 12	0.432453	-1.20938	0.00392428	0.0318324
LAMC2	ENSG00000058085	laminin subunit gamma 2	0.632787	-0.660207	0.00393223	0.0318793
CS	ENSG00000062485	citrate synthase	1.13184	0.178675	0.00396463	0.0321242
TMEM245	ENSG00000106771	transmembrane protein 245	0.879121	-0.185867	0.00396849	0.0321378
SLC25A23	ENSG00000125648	solute carrier family 25 member 23	0.872348	-0.197024	0.00397734	0.0321917
AIF1L	ENSG00000126878	allograft inflammatory factor 1 like	0.865376	-0.208601	0.00398003	0.0321957
BAG4	ENSG00000156735	BCL2 associated athanogene 4	0.86027	-0.217138	0.00398526	0.0322202
HSPA14	ENSG00000187522	heat shock protein family A (Hsp70) member 14	1.17121	0.227998	0.00398943	0.0322361
FAM102A	ENSG00000167106	family with sequence similarity 102 member A	0.857519	-0.22176	0.00399305	0.0322477
PPHLN1	ENSG00000134283	periphilin 1	1.15677	0.210098	0.0040073	0.0323283
DCAKD	ENSG00000172992	dephospho-CoA kinase domain containing	1.18444	0.244203	0.00400765	0.0323283
PALM3	ENSG00000187867	paralemmin 3	0.679673	-0.557087	0.00400964	0.0323283
44810	None	septin 6	0.745501	-0.423717	0.00401431	0.0323482
NDUFAF1	ENSG00000137806	NADH:ubiquinone oxidoreductase complex assembly factor 1	1.23119	0.300052	0.00403825	0.0325232
DNM3	ENSG00000197959	dynamin 3	1.3974	0.482745	0.00405487	0.0326391
NDFIP1	ENSG00000131507	Nedd4 family interacting protein 1	0.871837	-0.197869	0.00407463	0.0327802
KLF3	ENSG00000109787	Kruppel like factor 3	0.865004	-0.209222	0.00407955	0.0328018
TRIM55	ENSG00000147573	tripartite motif containing 55	2.63834	1.39963	0.00408376	0.0328177
GRAMD1C	ENSG00000178075	GRAM domain containing 1C	0.813997	-0.296904	0.00410214	0.0329473
TMOD3	ENSG00000138594	tropomodulin 3	1.13815	0.186685	0.00410795	0.0329759
RTEL1	ENSG00000258366	regulator of telomere elongation helicase 1	1.17625	0.2342	0.00411315	0.0329807
TRIM45	ENSG00000134253	tripartite motif containing 45	0.742289	-0.429947	0.00411556	0.0329807
TBC1D20	ENSG00000125875	TBC1 domain family member 20	0.86	-0.217592	0.00411574	0.0329807
ATP11B	ENSG00000058063	ATPase phospholipid transporting 11B (putative)	0.876225	-0.190626	0.00411753	0.0329807
CBX6	ENSG00000183741	chromobox 6	1.13444	0.181985	0.00413087	0.0330695
INAFM1	ENSG00000257704	InaF motif containing 1	1.31196	0.391729	0.00413766	0.0331058
ARSD	ENSG00000006756	arylsulfatase D	0.775203	-0.367355	0.00415119	0.0331796
SRM	ENSG00000116649	spermidine synthase	1.21544	0.281474	0.00415167	0.0331796
MEGF6	ENSG00000162591	multiple EGF like domains 6	0.82313	-0.280807	0.00415442	0.0331796
NR2C2AP	ENSG00000184162	nuclear receptor 2C2 associated protein	1.20075	0.263938	0.00415592	0.0331796
RRAGB	ENSG00000083750	Ras related GTP binding B	0.77278	-0.371871	0.0041611	0.0332028
CHD5	ENSG00000116254	chromodomain helicase DNA binding protein 5	1.18076	0.239712	0.0041724	0.033265
LMO4	ENSG00000143013	LIM domain only 4	0.834847	-0.260416	0.00417343	0.033265
FKBP10	ENSG00000141756	FK506 binding protein 10	0.826607	-0.274726	0.00418168	0.0333127
PSMA5	ENSG00000143106	proteasome subunit alpha 5	1.14077	0.190013	0.00419119	0.0333703
CYP4F11	ENSG00000171903	cytochrome P450 family 4 subfamily F member 11	0.855506	-0.225149	0.00420606	0.0334706
SGTB	ENSG00000197860	small glutamine rich tetratricopeptide repeat containing beta	0.860508	-0.21674	0.00422698	0.0336188
RBPMS	ENSG00000157110	RNA binding protein, mRNA processing factor	1.28174	0.358103	0.0042352	0.0336659
TAF1	ENSG00000147133	TATA-box binding protein associated factor 1	0.870645	-0.199844	0.00424123	0.0336956
TMEM59	ENSG00000116209	transmembrane protein 59	0.869017	-0.202544	0.00426277	0.0338332
SNRPD1	ENSG00000167088	small nuclear ribonucleoprotein D1 polypeptide	1.17751	0.235744	0.00426316	0.0338332
RBM42	ENSG00000126254	RNA binding motif protein 42	1.18562	0.245639	0.0042765	0.0339208
KIAA0040	ENSG00000235750	KIAA0040	1.13668	0.18483	0.00428119	0.0339396
MCPH1	ENSG00000147316	microcephalin 1	1.16757	0.22351	0.0042954	0.0340338
BRD2	ENSG00000204256	bromodomain containing 2	1.1312	0.177852	0.00431204	0.0341473
HBE1	ENSG00000213931	hemoglobin subunit epsilon 1	0.876101	-0.190831	0.00431627	0.0341624
KIF14	ENSG00000118193	kinesin family member 14	1.22703	0.295174	0.00432657	0.0342254
PSMC4	ENSG00000013275	proteasome 26S subunit, ATPase 4	1.14513	0.195513	0.00432895	0.0342258
SCLT1	ENSG00000151466	sodium channel and clathrin linker 1	1.25293	0.325311	0.00433322	0.0342301
ALS2CL	ENSG00000178038	ALS2 C-terminal like	0.75669	-0.402225	0.00433417	0.0342301
ATRIP	ENSG00000164053	ATR interacting protein	1.21632	0.282529	0.00433879	0.0342482
ZNF678	ENSG00000181450	zinc finger protein 678	1.25567	0.328461	0.00435132	0.0343286
ABCB10	ENSG00000135776	ATP binding cassette subfamily B member 10	1.20093	0.264147	0.00436018	0.0343663
RABIF	ENSG00000183155	RAB interacting factor	0.79021	-0.339693	0.00436078	0.0343663
SEMA3F	ENSG00000001617	semaphorin 3F	1.18432	0.244054	0.00437184	0.034435
PUM3	ENSG00000080608	pumilio RNA binding family member 3	1.17287	0.230044	0.00439945	0.0346339
ULBP1	ENSG00000111981	UL16 binding protein 1	0.814049	-0.296813	0.00440631	0.0346478
PPP1R16A	ENSG00000160972	protein phosphatase 1 regulatory subunit 16A	1.15993	0.214042	0.00440695	0.0346478
NREP	ENSG00000134986	neuronal regeneration related protein	0.780503	-0.357524	0.0044083	0.0346478
CCER2	ENSG00000262484	coiled-coil glutamate rich protein 2	0.520107	-0.943119	0.00442203	0.0347371
BEST1	ENSG00000167995	bestrophin 1	0.182603	-2.45322	0.00442977	0.0347793
IQGAP2	ENSG00000145703	IQ motif containing GTPase activating protein 2	1.43747	0.523534	0.00443861	0.0348019
COL4A6	ENSG00000197565	collagen type IV alpha 6 chain	0.706041	-0.502177	0.0044388	0.0348019
CNTROB	ENSG00000170037	centrobin, centriole duplication and spindle assembly protein	1.16256	0.217301	0.00443976	0.0348019
CASP4	ENSG00000196954	caspase 4	0.785857	-0.347662	0.00444603	0.0348324
UBE2F	ENSG00000184182	ubiquitin conjugating enzyme E2 F (putative)	0.837646	-0.255588	0.00446663	0.0349751
RMDN1	ENSG00000176623	regulator of microtubule dynamics 1	0.868354	-0.203645	0.00447193	0.0349876
LPGAT1	ENSG00000123684	lysophosphatidylglycerol acyltransferase 1	0.877205	-0.189014	0.00447299	0.0349876
RGS16	ENSG00000143333	regulator of G protein signaling 16	1.30191	0.380624	0.00449961	0.035177
CNPY2	ENSG00000257727	canopy FGF signaling regulator 2	0.855716	-0.224795	0.00450909	0.0352324
PANK4	ENSG00000157881	pantothenate kinase 4	1.17882	0.237341	0.00451157	0.035233
ZNF207	ENSG00000010244	zinc finger protein 207	1.13794	0.186419	0.00452627	0.0353264
ZNF592	ENSG00000166716	zinc finger protein 592	0.865643	-0.208156	0.00452834	0.0353264
GAPDH	ENSG00000111640	glyceraldehyde-3-phosphate dehydrogenase	1.14767	0.198707	0.0045348	0.0353579
FAM81A	ENSG00000157470	family with sequence similarity 81 member A	1.34805	0.430869	0.0045453	0.035421
AATF	ENSG00000275700	apoptosis antagonizing transcription factor	1.1348	0.182444	0.00454902	0.0354312
TMEM65	ENSG00000164983	transmembrane protein 65	0.864492	-0.210076	0.00455475	0.035457
FHOD1	ENSG00000135723	formin homology 2 domain containing 1	1.17304	0.230253	0.00456371	0.0355079
SLC27A5	ENSG00000083807	solute carrier family 27 member 5	1.29699	0.37517	0.00457859	0.0356048
TMEM101	ENSG00000091947	transmembrane protein 101	0.849647	-0.235064	0.004584	0.035628
GM2A	ENSG00000196743	GM2 ganglioside activator	0.869453	-0.201821	0.00459689	0.0357049
GJA3	ENSG00000121743	gap junction protein alpha 3	0.838188	-0.254654	0.00459877	0.0357049
KLHDC4	ENSG00000104731	kelch domain containing 4	1.19253	0.254021	0.00462926	0.0359226
FNTB	ENSG00000257365	farnesyltransferase, CAAX box, beta	0.409104	-1.28946	0.00463982	0.0359856
CALCOCO2	ENSG00000136436	calcium binding and coiled-coil domain 2	0.873178	-0.195652	0.00465578	0.036074
COL4A5	ENSG00000188153	collagen type IV alpha 5 chain	0.846197	-0.240935	0.00465614	0.036074
PLAUR	ENSG00000011422	plasminogen activator, urokinase receptor	1.22956	0.298141	0.00466158	0.0360971
ATG16L1	ENSG00000085978	autophagy related 16 like 1	1.16134	0.215784	0.0046697	0.0361344
ASNA1	None	arsA arsenite transporter, ATP-binding, homolog 1 (bacterial)	1.15647	0.20973	0.00467132	0.0361344
PPP1R1A	ENSG00000135447	protein phosphatase 1 regulatory inhibitor subunit 1A	0.693592	-0.527841	0.00467748	0.0361469
PGD	ENSG00000142657	phosphogluconate dehydrogenase	1.13301	0.180159	0.00467787	0.0361469
DDIT4	ENSG00000168209	DNA damage inducible transcript 4	0.759775	-0.396356	0.00469926	0.0362931
SERINC4	ENSG00000184716	serine incorporator 4	0.513126	-0.962616	0.00470899	0.0363491
PCED1A	ENSG00000132635	PC-esterase domain containing 1A	0.841332	-0.249252	0.00471175	0.0363491
SPINDOC	ENSG00000168005	spindlin interactor and repressor of chromatin binding	1.16865	0.224846	0.00471394	0.0363491
ZNF525	ENSG00000203326	zinc finger protein 525	1.29577	0.373809	0.00472289	0.036399
TLDC1	None	TBC/LysM-associated domain containing 1	0.860447	-0.216841	0.00477698	0.0367966
HAUS7	ENSG00000213397	HAUS augmin like complex subunit 7	1.27988	0.356007	0.00479914	0.0369479
TMEM43	ENSG00000170876	transmembrane protein 43	0.869157	-0.202311	0.00480191	0.0369498
VASH1	ENSG00000071246	vasohibin 1	0.847173	-0.239272	0.00481339	0.0370187
CERCAM	ENSG00000167123	cerebral endothelial cell adhesion molecule	0.84914	-0.235925	0.0048212	0.0370569
SIRPA	ENSG00000198053	signal regulatory protein alpha	0.826419	-0.275055	0.00482341	0.0370569
RBM47	ENSG00000163694	RNA binding motif protein 47	0.838737	-0.25371	0.00484644	0.0372144
WDR1	ENSG00000071127	WD repeat domain 1	1.12699	0.172479	0.0048558	0.0372595
MEGF8	ENSG00000105429	multiple EGF like domains 8	0.857816	-0.221259	0.00485739	0.0372595
SHROOM2	ENSG00000146950	shroom family member 2	0.825541	-0.276588	0.00486037	0.0372629
PIP4K2B	ENSG00000276293	phosphatidylinositol-5-phosphate 4-kinase type 2 beta	0.874479	-0.193505	0.00486347	0.0372672
VAPA	ENSG00000101558	VAMP associated protein A	0.880171	-0.184144	0.00489119	0.0374483
KIAA2026	ENSG00000183354	KIAA2026	0.84624	-0.240862	0.00489221	0.0374483
PRKX	ENSG00000183943	protein kinase, X-linked	1.162	0.216605	0.00492351	0.0376682
RPS6KA5	ENSG00000100784	ribosomal protein S6 kinase A5	0.856476	-0.223514	0.00493691	0.037751
PNRC1	ENSG00000146278	proline rich nuclear receptor coactivator 1	0.795815	-0.329495	0.0049423	0.0377725
DPYD	ENSG00000188641	dihydropyrimidine dehydrogenase	1.32114	0.401785	0.00494533	0.037776
SLC3A1	ENSG00000138079	solute carrier family 3 member 1	0.412429	-1.27778	0.00497144	0.0379557
DRP2	ENSG00000102385	dystrophin related protein 2	1.73181	0.792283	0.00497601	0.0379708
MSANTD3	ENSG00000066697	Myb/SANT DNA binding domain containing 3	1.21111	0.276331	0.0049955	0.0380998
IL17RD	ENSG00000144730	interleukin 17 receptor D	1.23695	0.306786	0.00500205	0.0381299
NDUFAB1	ENSG00000004779	NADH:ubiquinone oxidoreductase subunit AB1	1.14331	0.193218	0.00500973	0.0381686
ERRFI1	ENSG00000116285	ERBB receptor feedback inhibitor 1	0.8883	-0.170882	0.00501496	0.0381887
OBSCN	ENSG00000154358	obscurin, cytoskeletal calmodulin and titin-interacting RhoGEF	0.738997	-0.43636	0.0050216	0.0382194
NICN1	ENSG00000145029	nicolin 1	0.769628	-0.377767	0.00503928	0.0383341
EDRF1	ENSG00000107938	erythroid differentiation regulatory factor 1	1.16727	0.223134	0.00506115	0.0384805
KCNJ12	ENSG00000184185	potassium voltage-gated channel subfamily J member 12	0.825281	-0.277043	0.00509322	0.0387043
SLC5A10	ENSG00000154025	solute carrier family 5 member 10	0.419059	-1.25477	0.0051109	0.0388056
CYSRT1	ENSG00000197191	cysteine rich tail 1	1.50298	0.587829	0.00511185	0.0388056
PGGHG	ENSG00000142102	protein-glucosylgalactosylhydroxylysine glucosidase	0.810095	-0.303836	0.00512173	0.0388605
CCDC134	ENSG00000100147	coiled-coil domain containing 134	1.17509	0.232768	0.00513143	0.038914
RNF214	ENSG00000167257	ring finger protein 214	0.845719	-0.24175	0.00515358	0.0390618
ING1	ENSG00000153487	inhibitor of growth family member 1	1.17094	0.227664	0.00516028	0.0390924
MID1	ENSG00000101871	midline 1	1.15053	0.2023	0.00516381	0.0390989
SERPINB6	ENSG00000124570	serpin family B member 6	0.866558	-0.206632	0.00516689	0.0391021
ANKIB1	ENSG00000001629	ankyrin repeat and IBR domain containing 1	0.874415	-0.19361	0.00519925	0.0393267
SLC43A3	ENSG00000134802	solute carrier family 43 member 3	1.34524	0.427865	0.00520544	0.0393533
GBE1	ENSG00000114480	1,4-alpha-glucan branching enzyme 1	1.18759	0.248037	0.00521384	0.0393964
PPP1R3B	ENSG00000173281	protein phosphatase 1 regulatory subunit 3B	0.812874	-0.298896	0.0052187	0.0394129
ACP7	ENSG00000183760	acid phosphatase 7, tartrate resistant (putative)	0.692988	-0.529097	0.0052216	0.0394145
TELO2	ENSG00000100726	telomere maintenance 2	1.20358	0.267331	0.00522706	0.0394181
SLC35D2	ENSG00000130958	solute carrier family 35 member D2	0.84586	-0.241509	0.00522745	0.0394181
CNBP	ENSG00000169714	CCHC-type zinc finger nucleic acid binding protein	0.883814	-0.178185	0.0052601	0.0396439
PSMA7	ENSG00000101182	proteasome subunit alpha 7	1.17954	0.23822	0.00527215	0.0396947
RBM18	ENSG00000119446	RNA binding motif protein 18	0.865833	-0.20784	0.00527225	0.0396947
DTX2	ENSG00000091073	deltex E3 ubiquitin ligase 2	1.20881	0.273583	0.00528945	0.0398038
HS2ST1	ENSG00000153936	heparan sulfate 2-O-sulfotransferase 1	0.874199	-0.193967	0.00529939	0.0398552
SLC30A4	ENSG00000104154	solute carrier family 30 member 4	0.785984	-0.347428	0.00530172	0.0398552
TEX2	ENSG00000136478	testis expressed 2	0.87354	-0.195055	0.00532058	0.0399766
G6PD	ENSG00000160211	glucose-6-phosphate dehydrogenase	1.15742	0.210912	0.00532704	0.0399896
TBCEL	ENSG00000154114	tubulin folding cofactor E like	0.849242	-0.235752	0.00532777	0.0399896
FAM219B	ENSG00000178761	family with sequence similarity 219 member B	0.844353	-0.244081	0.0053404	0.0400639
ABCE1	ENSG00000164163	ATP binding cassette subfamily E member 1	1.12724	0.172792	0.00537596	0.0403101
DHRS12	ENSG00000102796	dehydrogenase/reductase 12	0.739283	-0.435802	0.00538079	0.0403257
ITPR1	ENSG00000150995	inositol 1,4,5-trisphosphate receptor type 1	0.818571	-0.288821	0.00538751	0.04035
TMEM61	ENSG00000143001	transmembrane protein 61	0.704476	-0.505377	0.00538953	0.04035
TBC1D1	ENSG00000065882	TBC1 domain family member 1	1.13634	0.184393	0.00539308	0.040356
TRIM8	ENSG00000171206	tripartite motif containing 8	0.802834	-0.316826	0.00540442	0.0404202
CPLANE1	ENSG00000197603	ciliogenesis and planar polarity effector 1	0.821724	-0.283273	0.00540743	0.0404221
TM7SF3	ENSG00000064115	transmembrane 7 superfamily member 3	1.14476	0.195043	0.0054169	0.0404723
SNED1	ENSG00000162804	sushi, nidogen and EGF like domains 1	0.79612	-0.328941	0.005437	0.0405809
CDS1	ENSG00000163624	CDP-diacylglycerol synthase 1	0.85968	-0.218129	0.0054375	0.0405809
NMRK1	ENSG00000106733	nicotinamide riboside kinase 1	0.754371	-0.406653	0.00543973	0.0405809
TIGAR	ENSG00000078237	TP53 induced glycolysis regulatory phosphatase	1.22367	0.291212	0.00546493	0.0407482
RNF170	ENSG00000120925	ring finger protein 170	0.800034	-0.321867	0.00547762	0.040822
NUP153	ENSG00000124789	nucleoporin 153	1.13606	0.184041	0.00548116	0.0408277
ISL1	ENSG00000016082	ISL LIM homeobox 1	1.6448	0.717911	0.00549221	0.040883
TBC1D13	ENSG00000107021	TBC1 domain family member 13	0.824702	-0.278055	0.00549416	0.040883
CSGALNACT2	ENSG00000169826	chondroitin sulfate N-acetylgalactosaminyltransferase 2	1.17803	0.23638	0.00550516	0.0409441
FTSJ3	ENSG00000108592	FtsJ RNA methyltransferase homolog 3	1.14056	0.189745	0.00551061	0.0409639
REEP2	ENSG00000132563	receptor accessory protein 2	1.24804	0.319662	0.00551733	0.040993
PRKN	ENSG00000185345	parkin RBR E3 ubiquitin protein ligase	0.55858	-0.840163	0.00552473	0.0410273
HELLS	ENSG00000119969	helicase, lymphoid specific	1.19368	0.25542	0.00553073	0.041051
CPSF1	ENSG00000071894	cleavage and polyadenylation specific factor 1	1.13397	0.181386	0.00557319	0.0413453
TNIK	ENSG00000154310	TRAF2 and NCK interacting kinase	0.825467	-0.276717	0.0055884	0.0414372
POLE3	ENSG00000148229	DNA polymerase epsilon 3, accessory subunit	1.14499	0.195337	0.00559563	0.041465
MLF2	ENSG00000089693	myeloid leukemia factor 2	1.12913	0.175209	0.0055978	0.041465
LOC105371448	None	uncharacterized LOC105371448	0.402811	-1.31183	0.00560689	0.0415114
TSSC4	ENSG00000184281	tumor suppressing subtransferable candidate 4	1.19676	0.259136	0.00563901	0.0417281
ERI1	ENSG00000104626	exoribonuclease 1	0.882836	-0.179783	0.00565314	0.0418116
DSN1	ENSG00000149636	DSN1 homolog, MIS12 kinetochore complex component	1.16529	0.220689	0.00566781	0.041899
DCAF7	ENSG00000136485	DDB1 and CUL4 associated factor 7	1.13081	0.177359	0.00567517	0.0419322
NME1	ENSG00000239672	NME/NM23 nucleoside diphosphate kinase 1	1.24182	0.312457	0.00570387	0.0421231
TRIM4	ENSG00000146833	tripartite motif containing 4	0.865096	-0.209068	0.00570997	0.042147
LMNA	ENSG00000160789	lamin A/C	1.12136	0.165247	0.00571824	0.0421784
SPIRE2	ENSG00000204991	spire type actin nucleation factor 2	0.846099	-0.241101	0.00571998	0.0421784
DDX54	ENSG00000123064	DEAD-box helicase 54	1.13569	0.183569	0.00572778	0.0422147
HSPA4	ENSG00000170606	heat shock protein family A (Hsp70) member 4	1.12779	0.173494	0.00574347	0.042309
CRELD1	ENSG00000163703	cysteine rich with EGF like domains 1	0.829467	-0.269744	0.0057466	0.0423109
EFNA3	ENSG00000143590	ephrin A3	0.841097	-0.249657	0.00577442	0.0424944
IRF2BPL	ENSG00000119669	interferon regulatory factor 2 binding protein like	0.859338	-0.218702	0.00579887	0.0426529
TRIOBP	ENSG00000100106	TRIO and F-actin binding protein	0.883934	-0.17799	0.00582644	0.0428342
PRPF4	ENSG00000136875	pre-mRNA processing factor 4	1.1386	0.187265	0.00583405	0.0428687
PSTPIP2	ENSG00000152229	proline-serine-threonine phosphatase interacting protein 2	1.15779	0.211378	0.00584237	0.0428885
[truncated: 1,773 more rows]

## Sheet: Dataset EV1-2
Dataset EV1-2. RNA-seq analysis in HT29 shNC and METTL14-knockdown cells.
gene	id	Description	Fold Change	log2FoldChange	P.Value	adj.P.Val
LRP8	ENSG00000157193	LDL receptor related protein 8	0.288493	-1.79339	0	0
MMP7	ENSG00000137673	matrix metallopeptidase 7	5.76593	2.52755	0	0
SOX4	ENSG00000124766	SRY-box transcription factor 4	3.47029	1.79506	0	0
MEX3A	ENSG00000254726	mex-3 RNA binding family member A	3.34695	1.74285	2.93e-307	1.01e-303
CDC42SE2	ENSG00000158985	CDC42 small effector 2	0.226127	-2.14479	5.34e-304	1.47e-300
FCGBP	ENSG00000275395	Fc fragment of IgG binding protein	18.7752	4.23075	6.13e-303	1.41e-299
AQP3	ENSG00000165272	aquaporin 3 (Gill blood group)	3.71946	1.89509	9.08e-298	1.79e-294
GANAB	ENSG00000089597	glucosidase II alpha subunit	3.04573	1.60679	1.19e-290	2.06e-287
OAS3	ENSG00000111331	2'-5'-oligoadenylate synthetase 3	3.07949	1.62269	5.76e-289	8.83e-286
ATP9A	ENSG00000054793	ATPase phospholipid transporting 9A (putative)	2.25541	1.17339	7.46e-271	1.03e-267
ANLN	ENSG00000011426	anillin actin binding protein	0.282897	-1.82165	5.1e-229	6.4e-226
PPP2R1B	ENSG00000137713	protein phosphatase 2 scaffold subunit Abeta	0.356421	-1.48835	3.75e-227	4.31e-224
NOLC1	ENSG00000166197	nucleolar and coiled-body phosphoprotein 1	2.16623	1.11519	1.53e-223	1.63e-220
TPM4	ENSG00000167460	tropomyosin 4	2.95369	1.56252	1.34e-219	1.32e-216
TM4SF1	ENSG00000169908	transmembrane 4 L six family member 1	2.58941	1.37262	7.98e-218	7.33e-215
BAAT	ENSG00000136881	bile acid-CoA:amino acid N-acyltransferase	48.6324	5.60384	4.02e-208	3.46e-205
PRKCSH	ENSG00000130175	protein kinase C substrate 80K-H	2.34682	1.23071	6.05e-202	4.9e-199
STAT1	ENSG00000115415	signal transducer and activator of transcription 1	2.34018	1.22662	5.62e-201	4.3e-198
PARP9	ENSG00000138496	poly(ADP-ribose) polymerase family member 9	2.89326	1.5327	1.18e-199	8.56e-197
PADI1	ENSG00000142623	peptidyl arginine deiminase 1	0.145517	-2.78074	5e-196	3.45e-193
EREG	ENSG00000124882	epiregulin	2.50017	1.32203	2.34e-188	1.54e-185
EHD2	ENSG00000024422	EH domain containing 2	2.21677	1.14846	2.54e-187	1.59e-184
IFI44	ENSG00000137965	interferon induced protein 44	5.45943	2.44875	2.6e-182	1.56e-179
PLK2	ENSG00000145632	polo like kinase 2	2.06236	1.04429	5.95e-182	3.42e-179
SPNS2	ENSG00000183018	sphingolipid transporter 2	2.77922	1.47468	2.22e-171	1.23e-168
SIPA1L2	ENSG00000116991	signal induced proliferation associated 1 like 2	3.15923	1.65957	2.18e-165	1.16e-162
AREG	ENSG00000109321	amphiregulin	2.44951	1.2925	6.14e-165	3.13e-162
RAP1GAP	ENSG00000076864	RAP1 GTPase activating protein	2.27495	1.18583	3.85e-159	1.9e-156
ENC1	ENSG00000171617	ectodermal-neural cortex 1	1.82487	0.867794	9.24e-158	4.4e-155
IFIT1	ENSG00000185745	interferon induced protein with tetratricopeptide repeats 1	4.80706	2.26516	1.36e-154	6.23e-152
DDX60	ENSG00000137628	DExD/H-box helicase 60	3.90755	1.96626	1.72e-151	7.66e-149
SLC4A4	ENSG00000080493	solute carrier family 4 member 4	3.37336	1.75418	2.62e-149	1.13e-146
OAS1	ENSG00000089127	2'-5'-oligoadenylate synthetase 1	2.84826	1.51008	2.5e-145	1.05e-142
CMPK1	ENSG00000162368	cytidine/uridine monophosphate kinase 1	0.501692	-0.995127	1.31e-142	5.32e-140
MKNK2	ENSG00000099875	MAPK interacting serine/threonine kinase 2	2.03987	1.02848	9.57e-142	3.77e-139
GPRC5A	ENSG00000013588	G protein-coupled receptor class C group 5 member A	0.489931	-1.02935	2.25e-136	8.64e-134
TXNIP	ENSG00000265972	thioredoxin interacting protein	2.37882	1.25025	6.66e-134	2.48e-131
IFI44L	ENSG00000137959	interferon induced protein 44 like	29.1378	4.86482	3.23e-130	1.17e-127
SLITRK6	ENSG00000184564	SLIT and NTRK like family member 6	2.55526	1.35347	2.45e-129	8.67e-127
CDK16	ENSG00000102225	cyclin dependent kinase 16	1.78938	0.839458	9.95e-128	3.43e-125
ANXA3	ENSG00000138772	annexin A3	0.493507	-1.01886	2.76e-127	9.27e-125
SAMD9	ENSG00000205413	sterile alpha motif domain containing 9	2.52947	1.33884	3.85e-127	1.26e-124
LGALS9	ENSG00000168961	galectin 9	2.4377	1.28552	4.74e-127	1.52e-124
BST2	ENSG00000130303	bone marrow stromal cell antigen 2	2.5235	1.33542	1.46e-121	4.58e-119
DERL1	ENSG00000136986	derlin 1	0.504444	-0.987234	8.12e-121	2.49e-118
LMO4	ENSG00000143013	LIM domain only 4	1.74132	0.800181	2.77e-120	8.29e-118
IGSF10	ENSG00000152580	immunoglobulin superfamily member 10	4.24383	2.08537	4.71e-120	1.38e-117
RGS2	ENSG00000116741	regulator of G protein signaling 2	2.36516	1.24194	8.86e-120	2.55e-117
DDX58	ENSG00000107201	DExD/H-box helicase 58	3.75338	1.90819	4.26e-118	1.2e-115
GPT2	ENSG00000166123	glutamic--pyruvic transaminase 2	1.94919	0.962877	2.83e-115	7.8e-113
MEX3D	ENSG00000181588	mex-3 RNA binding family member D	2.90452	1.5383	5.9e-115	1.59e-112
FOXP4	ENSG00000137166	forkhead box P4	2.22014	1.15065	1.09e-113	2.9e-111
HELZ2	ENSG00000130589	helicase with zinc finger 2	2.53625	1.34269	1.98e-113	5.15e-111
NRP1	ENSG00000099250	neuropilin 1	2.74872	1.45876	2.08e-113	5.31e-111
ALDH3B1	ENSG00000006534	aldehyde dehydrogenase 3 family member B1	0.48447	-1.04552	9.41e-113	2.36e-110
OAS2	ENSG00000111335	2'-5'-oligoadenylate synthetase 2	9.98674	3.32001	4.4e-111	1.08e-108
ADD3	ENSG00000148700	adducin 3	0.514162	-0.959705	1.83e-110	4.43e-108
TCOF1	ENSG00000070814	treacle ribosome biogenesis factor 1	1.89317	0.920802	4.84e-110	1.15e-107
OGFR	ENSG00000060491	opioid growth factor receptor	2.61728	1.38807	2.16e-109	5.05e-107
LDHA	ENSG00000134333	lactate dehydrogenase A	0.611665	-0.709186	1.06e-108	2.44e-106
SLFN5	ENSG00000166750	schlafen family member 5	2.54743	1.34904	2.4e-108	5.43e-106
SMARCD1	ENSG00000066117	SWI/SNF related, matrix associated, actin dependent regulator of chromatin, subfamily d, member 1	1.93907	0.955364	4.92e-108	1.09e-105
KIAA1522	ENSG00000162522	KIAA1522	1.65693	0.728516	1.64e-107	3.58e-105
RAB11FIP4	ENSG00000131242	RAB11 family interacting protein 4	1.74748	0.805273	6.22e-106	1.34e-103
MTSS2	ENSG00000132613	MTSS I-BAR domain containing 2	1.94744	0.961578	1.03e-105	2.18e-103
ITPRID2	ENSG00000138434	ITPR interacting domain containing 2	1.68232	0.75045	2.65e-103	5.54e-101
NUDCD3	ENSG00000015676	NudC domain containing 3	2.02156	1.01547	9e-102	1.85e-99
SPTBN2	ENSG00000173898	spectrin beta, non-erythrocytic 2	1.844	0.88284	1.03e-101	2.09e-99
PPIA	ENSG00000196262	peptidylprolyl isomerase A	0.56953	-0.812157	4.02e-101	8.04e-99
PCNX3	ENSG00000197136	pecanex 3	1.88005	0.910771	6.68e-101	1.32e-98
DENND11	ENSG00000257093	DENN domain containing 11	1.83813	0.878242	3.69e-100	7.17e-98
PERP	ENSG00000112378	p53 apoptosis effector related to PMP22	1.72612	0.787529	5.19e-99	9.93e-97
MX2	ENSG00000183486	MX dynamin like GTPase 2	11.7751	3.55767	2.46e-98	4.61e-96
MAP4K4	ENSG00000071054	mitogen-activated protein kinase kinase kinase kinase 4	1.9679	0.976656	2.47e-98	4.61e-96
IFITM1	ENSG00000185885	interferon induced transmembrane protein 1	5.60718	2.48728	1.06e-96	1.96e-94
CLEC3A	ENSG00000166509	C-type lectin domain family 3 member A	2.79132	1.48095	1.64e-96	2.97e-94
UGT1A10	ENSG00000242515	UDP glucuronosyltransferase family 1 member A10	0.569444	-0.812374	1.19e-95	2.12e-93
GLO1	ENSG00000124767	glyoxalase I	0.621817	-0.685438	2.63e-95	4.66e-93
PARP10	ENSG00000178685	poly(ADP-ribose) polymerase family member 10	3.58741	1.84294	5.29e-95	9.23e-93
MMP15	ENSG00000102996	matrix metallopeptidase 15	0.418618	-1.25629	1.68e-94	2.9e-92
ZNF664	ENSG00000179195	zinc finger protein 664	1.78343	0.834654	3.3e-94	5.61e-92
HIPK3	ENSG00000110422	homeodomain interacting protein kinase 3	0.466191	-1.10101	1.2e-93	2.02e-91
DCBLD2	ENSG00000057019	discoidin, CUB and LCCL domain containing 2	1.92785	0.94699	1.61e-93	2.68e-91
EEF1A2	ENSG00000101210	eukaryotic translation elongation factor 1 alpha 2	1.89905	0.925278	4.65e-93	7.63e-91
PLPP2	ENSG00000141934	phospholipid phosphatase 2	1.90676	0.931121	5.37e-93	8.71e-91
DKK1	ENSG00000107984	dickkopf WNT signaling pathway inhibitor 1	2.40463	1.26581	8.2e-93	1.31e-90
STK40	ENSG00000196182	serine/threonine kinase 40	2.28647	1.19312	1.02e-92	1.61e-90
SUPT4H1	ENSG00000213246	SPT4 homolog, DSIF elongation factor subunit	0.353555	-1.49999	3.35e-92	5.25e-90
KRT18	ENSG00000111057	keratin 18	0.647359	-0.627361	8.42e-91	1.3e-88
CKB	ENSG00000166165	creatine kinase B	0.561842	-0.831763	9.15e-91	1.4e-88
GABRP	ENSG00000094755	gamma-aminobutyric acid type A receptor subunit pi	2.84702	1.50945	2.6e-90	3.94e-88
NFE2L1	ENSG00000082641	nuclear factor, erythroid 2 like 1	1.62938	0.704321	4.61e-90	6.91e-88
TOB1	ENSG00000141232	transducer of ERBB2, 1	0.505809	-0.983336	2.98e-89	4.41e-87
SAV1	ENSG00000151748	salvador family WW domain containing protein 1	0.416239	-1.26452	1.14e-88	1.67e-86
ZKSCAN1	ENSG00000106261	zinc finger with KRAB and SCAN domains 1	2.00809	1.00583	6.19e-88	8.99e-86
TCF3	ENSG00000071564	transcription factor 3	1.76133	0.816668	2.57e-87	3.69e-85
DDX60L	ENSG00000181381	DExD/H-box 60 like	3.38438	1.75889	6.66e-87	9.46e-85
ZDHHC18	ENSG00000204160	zinc finger DHHC-type palmitoyltransferase 18	2.04961	1.03535	1.19e-86	1.68e-84
LIPH	ENSG00000163898	lipase H	2.13037	1.09111	2.87e-86	4e-84
SERPINA1	ENSG00000197249	serpin family A member 1	1.77712	0.829538	3.31e-85	4.56e-83
STK26	ENSG00000134602	serine/threonine kinase 26	0.451682	-1.14662	3.57e-85	4.87e-83
ADGRF1	ENSG00000153292	adhesion G protein-coupled receptor F1	2.37039	1.24512	1.25e-84	1.7e-82
ATXN7L3B	ENSG00000253719	ataxin 7 like 3B	1.7915	0.841172	1.74e-84	2.33e-82
HOXB8	ENSG00000120068	homeobox B8	0.484241	-1.0462	6.51e-84	8.64e-82
TBC1D9B	ENSG00000197226	TBC1 domain family member 9B	1.68216	0.750315	8.6e-84	1.13e-81
METTL14	ENSG00000145388	methyltransferase like 14	0.159763	-2.646	1.49e-83	1.94e-81
UNC13D	ENSG00000092929	unc-13 homolog D	0.474875	-1.07438	1.95e-83	2.52e-81
KDM2A	ENSG00000173120	lysine demethylase 2A	1.80399	0.85119	2.27e-82	2.9e-80
HERC6	ENSG00000138642	HECT and RLD domain containing E3 ubiquitin protein ligase family member 6	3.31564	1.72929	4.86e-82	6.15e-80
SDC4	ENSG00000124145	syndecan 4	1.72035	0.782703	2.59e-81	3.25e-79
IFI6	ENSG00000126709	interferon alpha inducible protein 6	11.1867	3.48371	1.54e-80	1.92e-78
IGF2R	ENSG00000197081	insulin like growth factor 2 receptor	1.7625	0.81762	3.08e-80	3.79e-78
B4GALT1	ENSG00000086062	beta-1,4-galactosyltransferase 1	1.68911	0.756264	4.33e-80	5.29e-78
MAPK1	ENSG00000100030	mitogen-activated protein kinase 1	0.58697	-0.768641	1.18e-79	1.43e-77
CORO1C	ENSG00000110880	coronin 1C	0.589441	-0.76258	5.05e-79	6.06e-77
AGFG1	ENSG00000173744	ArfGAP with FG repeats 1	0.495562	-1.01286	2.61e-78	3.11e-76
NTN4	ENSG00000074527	netrin 4	2.42898	1.28035	7.71e-78	9.08e-76
MX1	ENSG00000157601	MX dynamin like GTPase 1	7.08197	2.82415	1.25e-77	1.46e-75
S100A10	ENSG00000197747	S100 calcium binding protein A10	0.647206	-0.627703	3.95e-77	4.58e-75
TOMM5	ENSG00000175768	translocase of outer mitochondrial membrane 5	0.377878	-1.40401	1.12e-76	1.29e-74
FBXW2	ENSG00000119402	F-box and WD repeat domain containing 2	0.478187	-1.06435	1.14e-76	1.3e-74
TEAD2	ENSG00000074219	TEA domain transcription factor 2	1.984	0.988411	5.28e-76	5.97e-74
IFIH1	ENSG00000115267	interferon induced with helicase C domain 1	2.56705	1.36011	6.49e-76	7.28e-74
PCSK5	ENSG00000099139	proprotein convertase subtilisin/kexin type 5	0.432638	-1.20877	1.64e-75	1.82e-73
TSC22D1	ENSG00000102804	TSC22 domain family member 1	1.80942	0.855525	3.86e-75	4.25e-73
DHCR24	ENSG00000116133	24-dehydrocholesterol reductase	1.4839	0.569389	4.92e-75	5.38e-73
IFITM3	ENSG00000142089	interferon induced transmembrane protein 3	2.24214	1.16488	5.5e-75	5.98e-73
SLC2A1	ENSG00000117394	solute carrier family 2 member 1	0.6259	-0.675995	8.12e-75	8.75e-73
PARP14	ENSG00000173193	poly(ADP-ribose) polymerase family member 14	1.67023	0.740044	8.21e-75	8.77e-73
UBE3C	ENSG00000009335	ubiquitin protein ligase E3C	0.636619	-0.651498	3.35e-74	3.56e-72
CABLES1	ENSG00000134508	Cdk5 and Abl enzyme substrate 1	1.87099	0.903804	1.11e-73	1.16e-71
ITPR2	ENSG00000123104	inositol 1,4,5-trisphosphate receptor type 2	2.05842	1.04154	1.45e-73	1.51e-71
CSK	ENSG00000103653	C-terminal Src kinase	1.7338	0.793934	2.97e-73	3.08e-71
AKAP12	ENSG00000131016	A-kinase anchoring protein 12	4.34643	2.11983	3.11e-73	3.2e-71
PLSCR1	ENSG00000188313	phospholipid scramblase 1	2.36389	1.24117	4.63e-73	4.73e-71
CLDN2	ENSG00000165376	claudin 2	0.481085	-1.05564	5.05e-73	5.12e-71
ADAM15	ENSG00000143537	ADAM metallopeptidase domain 15	2.1346	1.09396	7.41e-73	7.46e-71
TSNAX	ENSG00000116918	translin associated factor X	0.371542	-1.4284	7.83e-73	7.83e-71
VWA2	ENSG00000165816	von Willebrand factor A domain containing 2	2.79171	1.48115	8.25e-73	8.19e-71
SSR1	ENSG00000124783	signal sequence receptor subunit 1	0.582252	-0.780284	1.48e-72	1.46e-70
MYO1D	ENSG00000176658	myosin ID	1.6804	0.748805	4.06e-72	3.97e-70
MARCKSL1	ENSG00000175130	MARCKS like 1	1.4536	0.539626	9.7e-72	9.42e-70
DTX3L	ENSG00000163840	deltex E3 ubiquitin ligase 3L	1.80053	0.848425	1.46e-71	1.41e-69
SLC45A4	ENSG00000022567	solute carrier family 45 member 4	0.602951	-0.729887	1.62e-71	1.55e-69
DLG3	ENSG00000082458	discs large MAGUK scaffold protein 3	1.58137	0.661173	4.04e-71	3.84e-69
KIF1C	ENSG00000129250	kinesin family member 1C	1.79578	0.844611	1.98e-70	1.87e-68
CALR	ENSG00000179218	calreticulin	1.42487	0.510826	3.85e-70	3.61e-68
PGAP6	ENSG00000129925	post-glycosylphosphatidylinositol attachment to proteins 6	1.65305	0.725133	8.27e-70	7.71e-68
BAG2	ENSG00000112208	BAG cochaperone 2	0.4038	-1.30829	1.69e-69	1.57e-67
IFIT3	ENSG00000119917	interferon induced protein with tetratricopeptide repeats 3	2.81809	1.49472	1.83e-69	1.68e-67
DLL4	ENSG00000128917	delta like canonical Notch ligand 4	6.64864	2.73306	2.29e-69	2.09e-67
IRF9	ENSG00000213928	interferon regulatory factor 9	2.76074	1.46505	4.63e-69	4.2e-67
SEPTIN7	ENSG00000122545	septin 7	0.532324	-0.909624	2.97e-68	2.68e-66
RAC1	ENSG00000129538	Rac family small GTPase 1	1.4657	0.55159	4.91e-68	4.39e-66
PFDN1	ENSG00000113068	prefoldin subunit 1	0.538182	-0.893835	9.93e-68	8.83e-66
ERBB3	ENSG00000065361	erb-b2 receptor tyrosine kinase 3	1.53667	0.619808	1.68e-67	1.48e-65
VOPP1	ENSG00000154978	VOPP1 WW domain binding protein	1.76395	0.818814	4.93e-67	4.33e-65
CTSE	ENSG00000196188	cathepsin E	0.465945	-1.10177	7.01e-67	6.12e-65
PYGB	ENSG00000100994	glycogen phosphorylase B	0.640957	-0.641701	1.23e-66	1.06e-64
TSPAN1	ENSG00000117472	tetraspanin 1	1.52392	0.60779	1.38e-66	1.19e-64
CREB3L1	ENSG00000157613	cAMP responsive element binding protein 3 like 1	1.6292	0.704167	1.55e-66	1.33e-64
ADIPOR1	ENSG00000159346	adiponectin receptor 1	0.65222	-0.616568	1.62e-66	1.38e-64
FERMT3	ENSG00000149781	FERM domain containing kindlin 3	0.221409	-2.17521	2.66e-66	2.25e-64
PBXIP1	ENSG00000163346	PBX homeobox interacting protein 1	2.205	1.14078	4.46e-66	3.75e-64
AK4	ENSG00000162433	adenylate kinase 4	0.538808	-0.892157	5.75e-66	4.8e-64
ITGA1	ENSG00000213949	integrin subunit alpha 1	1.99001	0.992777	6.34e-66	5.27e-64
TMEM64	ENSG00000180694	transmembrane protein 64	0.273759	-1.86902	9.68e-66	8e-64
DLG5	ENSG00000151208	discs large MAGUK scaffold protein 5	1.72745	0.788643	1.01e-65	8.26e-64
CAV2	ENSG00000105971	caveolin 2	0.40066	-1.31955	1.11e-65	9.09e-64
PLP2	ENSG00000102007	proteolipid protein 2	0.543056	-0.880826	1.34e-65	1.08e-63
TLE5	ENSG00000104964	TLE family member 5, transcriptional modulator	1.95484	0.967052	2.53e-65	2.04e-63
IGF2BP3	ENSG00000136231	insulin like growth factor 2 mRNA binding protein 3	0.548752	-0.865773	3.13e-65	2.51e-63
PKM	ENSG00000067225	pyruvate kinase M1/2	0.706877	-0.500469	5.1e-65	4.07e-63
SMARCC1	ENSG00000173473	SWI/SNF related, matrix associated, actin dependent regulator of chromatin subfamily c member 1	1.59244	0.671238	1.35e-64	1.07e-62
G3BP2	ENSG00000138757	G3BP stress granule assembly factor 2	1.65278	0.724891	1.4e-64	1.1e-62
ABCG2	ENSG00000118777	ATP binding cassette subfamily G member 2 (Junior blood group)	0.518768	-0.94684	1.42e-64	1.11e-62
TBC1D16	ENSG00000167291	TBC1 domain family member 16	1.72501	0.786609	1.74e-64	1.36e-62
HOXB5	ENSG00000120075	homeobox B5	0.543722	-0.879058	3.34e-63	2.59e-61
HSPG2	ENSG00000142798	heparan sulfate proteoglycan 2	1.62354	0.699147	3.61e-63	2.78e-61
CD276	ENSG00000103855	CD276 molecule	1.62311	0.698759	4.25e-63	3.25e-61
OSBPL5	ENSG00000021762	oxysterol binding protein like 5	1.8219	0.865447	5.92e-63	4.51e-61
LIMK1	ENSG00000106683	LIM domain kinase 1	1.81998	0.863925	1.32e-62	1e-60
SETD7	ENSG00000145391	SET domain containing 7, histone lysine methyltransferase	1.68462	0.752427	2.29e-62	1.73e-60
F11R	ENSG00000158769	F11 receptor	1.48419	0.569679	5e-62	3.75e-60
MAGED1	ENSG00000179222	MAGE family member D1	1.55856	0.640213	6.68e-62	4.98e-60
PTGS2	ENSG00000073756	prostaglandin-endoperoxide synthase 2	5.71847	2.51563	2.47e-61	1.83e-59
CFL2	ENSG00000165410	cofilin 2	0.244014	-2.03496	3.77e-61	2.78e-59
IFI27	ENSG00000165949	interferon alpha inducible protein 27	4.4603	2.15714	5.15e-61	3.78e-59
EIF4EBP2	ENSG00000148730	eukaryotic translation initiation factor 4E binding protein 2	0.625734	-0.676379	5.47e-61	3.99e-59
CALB2	ENSG00000172137	calbindin 2	1.58494	0.664425	5.86e-61	4.25e-59
SEMA3A	ENSG00000075213	semaphorin 3A	2.10364	1.07288	6.77e-61	4.89e-59
TBL1X	ENSG00000101849	transducin beta like 1 X-linked	2.0344	1.02461	7.43e-61	5.34e-59
TMEM87A	ENSG00000103978	transmembrane protein 87A	0.584937	-0.773646	1.55e-60	1.11e-58
SLC7A7	ENSG00000155465	solute carrier family 7 member 7	0.280195	-1.8355	2.54e-60	1.81e-58
FAM107B	ENSG00000065809	family with sequence similarity 107 member B	1.60329	0.681036	3.74e-60	2.65e-58
AKR1B10	ENSG00000198074	aldo-keto reductase family 1 member B10	0.565611	-0.822118	5.7e-60	4.01e-58
TIMP2	ENSG00000035862	TIMP metallopeptidase inhibitor 2	0.487836	-1.03553	6.85e-60	4.79e-58
RHOB	ENSG00000143878	ras homolog family member B	1.72635	0.787729	8e-60	5.57e-58
TNS4	ENSG00000131746	tensin 4	0.525464	-0.928337	8.09e-60	5.61e-58
CLIC3	ENSG00000169583	chloride intracellular channel 3	0.3674	-1.44458	9.91e-60	6.83e-58
GNA14	ENSG00000156049	G protein subunit alpha 14	5.01589	2.3265	2.97e-59	2.03e-57
HSDL2	ENSG00000119471	hydroxysteroid dehydrogenase like 2	1.71832	0.781002	3.28e-59	2.24e-57
BDNF	ENSG00000176697	brain derived neurotrophic factor	3.67393	1.87732	5.75e-59	3.9e-57
RBM39	ENSG00000131051	RNA binding motif protein 39	0.677185	-0.562377	7.49e-59	5.07e-57
ERLIN1	ENSG00000107566	ER lipid raft associated 1	1.81211	0.857674	2.02e-58	1.36e-56
FGFR2	ENSG00000066468	fibroblast growth factor receptor 2	1.89094	0.919104	2.16e-58	1.44e-56
P4HB	ENSG00000185624	prolyl 4-hydroxylase subunit beta	1.39152	0.476664	2.7e-58	1.8e-56
SLC35B4	ENSG00000205060	solute carrier family 35 member B4	0.440112	-1.18406	3.24e-58	2.15e-56
SSRP1	ENSG00000149136	structure specific recognition protein 1	0.709954	-0.494202	6.1e-58	4.02e-56
USP22	ENSG00000124422	ubiquitin specific peptidase 22	1.49636	0.581453	7.88e-58	5.17e-56
TMEM63A	ENSG00000196187	transmembrane protein 63A	1.56333	0.644623	8.28e-58	5.41e-56
SP100	ENSG00000067066	SP100 nuclear antigen	1.85282	0.889723	8.84e-58	5.75e-56
NACC1	ENSG00000160877	nucleus accumbens associated 1	1.69859	0.764338	2.18e-57	1.41e-55
CUL7	ENSG00000044090	cullin 7	1.87522	0.907061	2.7e-57	1.74e-55
RAB12	ENSG00000206418	RAB12, member RAS oncogene family	0.461214	-1.11649	1.03e-56	6.62e-55
HOOK1	ENSG00000134709	hook microtubule tethering protein 1	0.462629	-1.11207	1.17e-56	7.47e-55
SMPD3	ENSG00000103056	sphingomyelin phosphodiesterase 3	2.83443	1.50306	1.35e-56	8.56e-55
DDX21	ENSG00000165732	DExD-box helicase 21	0.620142	-0.68933	1.38e-56	8.73e-55
ADCY6	ENSG00000174233	adenylate cyclase 6	1.65281	0.724921	1.58e-56	9.97e-55
PPP1R14B	ENSG00000173457	protein phosphatase 1 regulatory inhibitor subunit 14B	1.85213	0.889184	1.75e-56	1.1e-54
CD24	ENSG00000272398	CD24 molecule	0.677201	-0.562344	2.97e-56	1.85e-54
SP110	ENSG00000135899	SP110 nuclear body protein	2.60265	1.37998	3.04e-56	1.89e-54
POLR2D	ENSG00000144231	RNA polymerase II subunit D	1.8595	0.894919	3.6e-56	2.23e-54
KDM6B	ENSG00000132510	lysine demethylase 6B	1.86558	0.899624	5.58e-56	3.43e-54
SPINK1	ENSG00000164266	serine peptidase inhibitor Kazal type 1	2.19826	1.13636	1.15e-55	7.05e-54
PKN2	ENSG00000065243	protein kinase N2	0.597736	-0.74242	1.53e-55	9.34e-54
CRABP2	ENSG00000143320	cellular retinoic acid binding protein 2	0.704192	-0.505959	2.09e-55	1.27e-53
FAM174B	ENSG00000185442	family with sequence similarity 174 member B	1.9031	0.928355	2.6e-55	1.57e-53
SPATA20	ENSG00000006282	spermatogenesis associated 20	1.99242	0.994522	2.92e-55	1.76e-53
ST6GAL1	ENSG00000073849	ST6 beta-galactoside alpha-2,6-sialyltransferase 1	2.32229	1.21555	3.57e-55	2.14e-53
CUEDC1	ENSG00000180891	CUE domain containing 1	1.59777	0.676057	7.25e-55	4.33e-53
PTPRF	ENSG00000142949	protein tyrosine phosphatase receptor type F	1.44461	0.530683	8.29e-55	4.93e-53
KIAA0040	ENSG00000235750	KIAA0040	0.463315	-1.10993	1.08e-54	6.37e-53
NAALADL2	ENSG00000177694	N-acetylated alpha-linked acidic dipeptidase like 2	2.62001	1.38957	1.17e-54	6.87e-53
HSD17B12	ENSG00000149084	hydroxysteroid 17-beta dehydrogenase 12	0.634434	-0.656458	1.47e-54	8.6e-53
TUBB4B	ENSG00000188229	tubulin beta 4B class IVb	0.708129	-0.497917	2.63e-54	1.53e-52
GOLGA2	ENSG00000167110	golgin A2	1.65172	0.72397	2.66e-54	1.55e-52
LANCL1	ENSG00000115365	LanC like 1	0.510855	-0.969015	7.27e-54	4.21e-52
HINT1	ENSG00000169567	histidine triad nucleotide binding protein 1	0.630178	-0.66617	1.34e-53	7.71e-52
TRPS1	ENSG00000104447	transcriptional repressor GATA binding 1	1.78761	0.838031	1.71e-53	9.85e-52
DIABLO	ENSG00000184047	diablo IAP-binding mitochondrial protein	0.552168	-0.856821	1.77e-53	1.01e-51
KHNYN	ENSG00000100441	KH and NYN domain containing	1.69702	0.763002	2.15e-53	1.23e-51
PLEKHB1	ENSG00000021300	pleckstrin homology domain containing B1	1.81747	0.861929	2.34e-53	1.33e-51
SLC12A2	ENSG00000064651	solute carrier family 12 member 2	1.46104	0.546999	4.67e-53	2.64e-51
CRIP1	ENSG00000213145	cysteine rich protein 1	0.514532	-0.958668	5.54e-53	3.12e-51
BCL7A	ENSG00000110987	BAF chromatin remodeling complex subunit BCL7A	2.15003	1.10436	1.22e-52	6.84e-51
MFSD14B	ENSG00000148110	major facilitator superfamily domain containing 14B	0.60519	-0.72454	1.28e-52	7.14e-51
PLA2G12A	ENSG00000123739	phospholipase A2 group XIIA	1.90647	0.930904	2.13e-52	1.18e-50
RNF24	ENSG00000101236	ring finger protein 24	2.02746	1.01967	2.76e-52	1.53e-50
RBM15B	ENSG00000259956	RNA binding motif protein 15B	1.46832	0.554164	4.23e-52	2.34e-50
NDUFS2	ENSG00000158864	NADH:ubiquinone oxidoreductase core subunit S2	1.6766	0.745534	5.8e-52	3.18e-50
FREM2	ENSG00000150893	FRAS1 related extracellular matrix 2	2.4221	1.27626	9.09e-52	4.97e-50
RRBP1	ENSG00000125844	ribosome binding protein 1	1.54112	0.62398	1.14e-51	6.22e-50
MCTP1	ENSG00000175471	multiple C2 and transmembrane domain containing 1	0.363292	-1.4608	1.62e-51	8.79e-50
MIDN	ENSG00000167470	midnolin	1.49918	0.584178	1.98e-51	1.07e-49
TTF2	ENSG00000116830	transcription termination factor 2	0.549427	-0.863999	2.5e-51	1.35e-49
LAMC2	ENSG00000058085	laminin subunit gamma 2	1.74745	0.805249	2.92e-51	1.57e-49
SLC44A4	ENSG00000204385	solute carrier family 44 member 4	1.44958	0.535631	3.23e-51	1.73e-49
NUP58	ENSG00000139496	nucleoporin 58	0.528711	-0.919448	4.1e-51	2.18e-49
MESD	ENSG00000117899	mesoderm development LRP chaperone	1.74619	0.804214	4.62e-51	2.45e-49
OASL	ENSG00000135114	2'-5'-oligoadenylate synthetase like	2.26383	1.17877	5.19e-51	2.74e-49
RGS19	ENSG00000171700	regulator of G protein signaling 19	2.66207	1.41255	6.51e-51	3.43e-49
TNFRSF21	ENSG00000146072	TNF receptor superfamily member 21	1.55211	0.634234	6.73e-51	3.53e-49
TXNRD1	ENSG00000198431	thioredoxin reductase 1	0.711547	-0.49097	7.73e-51	4.04e-49
FTH1	ENSG00000167996	ferritin heavy chain 1	0.720556	-0.472817	8.5e-51	4.43e-49
CD9	ENSG00000010278	CD9 molecule	0.678157	-0.560309	1.03e-50	5.36e-49
PPP6R3	ENSG00000110075	protein phosphatase 6 regulatory subunit 3	0.687294	-0.541	1.69e-50	8.73e-49
LIMS2	ENSG00000072163	LIM zinc finger domain containing 2	0.58729	-0.767855	3.88e-50	2e-48
SRP72	ENSG00000174780	signal recognition particle 72	0.649383	-0.622858	4.28e-50	2.2e-48
ITGA2	ENSG00000164171	integrin subunit alpha 2	0.539818	-0.889455	4.52e-50	2.31e-48
ATOH1	ENSG00000172238	atonal bHLH transcription factor 1	5.28994	2.40325	5.53e-50	2.81e-48
TPI1	ENSG00000111669	triosephosphate isomerase 1	0.72038	-0.473169	5.64e-50	2.86e-48
JUND	ENSG00000130522	JunD proto-oncogene, AP-1 transcription factor subunit	1.62226	0.698001	7.65e-50	3.86e-48
FAM234A	ENSG00000167930	family with sequence similarity 234 member A	1.65089	0.723246	8.65e-50	4.35e-48
ADPGK	ENSG00000159322	ADP dependent glucokinase	0.622327	-0.684255	1.11e-49	5.55e-48
DAZAP2	ENSG00000183283	DAZ associated protein 2	0.675853	-0.565218	1.34e-49	6.71e-48
SLC39A7	ENSG00000112473	solute carrier family 39 member 7	1.46153	0.547479	1.41e-49	7.03e-48
SSR3	ENSG00000114850	signal sequence receptor subunit 3	0.682709	-0.550657	1.62e-49	8.01e-48
MCAM	ENSG00000076706	melanoma cell adhesion molecule	0.501518	-0.995628	1.66e-49	8.18e-48
GRB10	ENSG00000106070	growth factor receptor bound protein 10	1.92959	0.948292	1.87e-49	9.23e-48
MMGT1	ENSG00000169446	membrane magnesium transporter 1	0.583507	-0.777177	2.13e-49	1.04e-47
FHL2	ENSG00000115641	four and a half LIM domains 2	1.94145	0.957138	2.26e-49	1.1e-47
SLC39A10	ENSG00000196950	solute carrier family 39 member 10	0.555434	-0.848313	5.82e-49	2.84e-47
LIMS1	ENSG00000169756	LIM zinc finger domain containing 1	0.545995	-0.873039	9.81e-49	4.76e-47
NUDT21	ENSG00000167005	nudix hydrolase 21	0.682817	-0.550429	1.12e-48	5.43e-47
CHD3	ENSG00000170004	chromodomain helicase DNA binding protein 3	1.48574	0.571182	1.13e-48	5.44e-47
PTGR1	ENSG00000106853	prostaglandin reductase 1	0.566045	-0.821012	1.53e-48	7.36e-47
MYO10	ENSG00000145555	myosin X	1.56231	0.643681	4e-48	1.92e-46
CBFB	ENSG00000067955	core-binding factor subunit beta	0.613443	-0.704998	5.88e-48	2.8e-46
BCL7B	ENSG00000106635	BAF chromatin remodeling complex subunit BCL7B	1.56785	0.648791	7.51e-48	3.57e-46
KIAA1217	ENSG00000120549	KIAA1217	1.714	0.777367	9.53e-48	4.52e-46
MLLT6	ENSG00000275023	MLLT6, PHD finger containing	1.34326	0.42574	9.86e-48	4.66e-46
SIPA1L1	ENSG00000197555	signal induced proliferation associated 1 like 1	1.79958	0.847662	1.02e-47	4.78e-46
SLC26A9	ENSG00000174502	solute carrier family 26 member 9	2.92485	1.54836	1.12e-47	5.26e-46
FOXA1	ENSG00000129514	forkhead box A1	1.50561	0.590347	1.42e-47	6.66e-46
GPX3	ENSG00000211445	glutathione peroxidase 3	0.574629	-0.799296	1.61e-47	7.52e-46
PCSK9	ENSG00000169174	proprotein convertase subtilisin/kexin type 9	4.97673	2.3152	4.81e-47	2.23e-45
BTG2	ENSG00000159388	BTG anti-proliferation factor 2	2.35866	1.23797	4.92e-47	2.28e-45
TMC4	ENSG00000167608	transmembrane channel like 4	1.85492	0.891354	6.4e-47	2.95e-45
SZRD1	ENSG00000055070	SUZ RNA binding domain containing 1	1.45586	0.541867	1.22e-46	5.6e-45
SPRED1	ENSG00000166068	sprouty related EVH1 domain containing 1	0.638857	-0.646436	1.32e-46	6.04e-45
KRT8	ENSG00000170421	keratin 8	0.704752	-0.504812	2.48e-46	1.13e-44
TRIM8	ENSG00000171206	tripartite motif containing 8	1.66348	0.734204	2.98e-46	1.35e-44
AKT1	ENSG00000142208	AKT serine/threonine kinase 1	1.51171	0.596182	3.09e-46	1.4e-44
MORC4	ENSG00000133131	MORC family CW-type zinc finger 4	0.650228	-0.620983	3.66e-46	1.66e-44
IGSF1	ENSG00000147255	immunoglobulin superfamily member 1	4.01575	2.00567	3.75e-46	1.69e-44
ENDOD1	ENSG00000149218	endonuclease domain containing 1	0.63326	-0.659131	8.29e-46	3.72e-44
TTC3	ENSG00000182670	tetratricopeptide repeat domain 3	1.44849	0.534549	2.09e-45	9.35e-44
PNKD	ENSG00000127838	PNKD metallo-beta-lactamase domain containing	0.552377	-0.856275	2.11e-45	9.4e-44
FKRP	ENSG00000181027	fukutin related protein	1.9869	0.990518	2.7e-45	1.2e-43
STAT3	ENSG00000168610	signal transducer and activator of transcription 3	1.54005	0.622976	3.08e-45	1.37e-43
MARCKS	ENSG00000277443	myristoylated alanine rich protein kinase C substrate	1.48598	0.571415	3.49e-45	1.54e-43
GPBP1L1	ENSG00000159592	GC-rich promoter binding protein 1 like 1	1.44281	0.528886	4.76e-45	2.1e-43
MUC2	ENSG00000198788	mucin 2, oligomeric mucus/gel-forming	2.40799	1.26783	5.33e-45	2.34e-43
ADAM9	ENSG00000168615	ADAM metallopeptidase domain 9	0.705275	-0.503741	5.35e-45	2.34e-43
WDFY1	ENSG00000085449	WD repeat and FYVE domain containing 1	0.631603	-0.662909	6.11e-45	2.67e-43
ADAM19	ENSG00000135074	ADAM metallopeptidase domain 19	1.72473	0.78637	8.73e-45	3.8e-43
IRF7	ENSG00000185507	interferon regulatory factor 7	1.75179	0.808827	1.35e-44	5.83e-43
RABL6	ENSG00000196642	RAB, member RAS oncogene family like 6	1.54131	0.624158	1.59e-44	6.89e-43
ARSJ	ENSG00000180801	arylsulfatase family member J	1.57696	0.657149	1.73e-44	7.46e-43
EPN1	ENSG00000063245	epsin 1	1.5518	0.633939	1.77e-44	7.59e-43
MAN2B2	ENSG00000013288	mannosidase alpha class 2B member 2	0.608759	-0.716056	1.8e-44	7.73e-43
ABL1	ENSG00000097007	ABL proto-oncogene 1, non-receptor tyrosine kinase	1.68147	0.749725	2.51e-44	1.07e-42
CNP	ENSG00000173786	2',3'-cyclic nucleotide 3' phosphodiesterase	1.58452	0.664048	3.56e-44	1.52e-42
LONP1	ENSG00000196365	lon peptidase 1, mitochondrial	1.6691	0.739068	4.14e-44	1.75e-42
CPNE2	ENSG00000140848	copine 2	1.67529	0.744412	4.9e-44	2.07e-42
PKDCC	ENSG00000162878	protein kinase domain containing, cytoplasmic	0.629702	-0.66726	5.19e-44	2.19e-42
LITAF	ENSG00000189067	lipopolysaccharide induced TNF factor	0.675421	-0.566141	6.54e-44	2.75e-42
PRKAB1	ENSG00000111725	protein kinase AMP-activated non-catalytic subunit beta 1	0.529067	-0.918478	6.79e-44	2.85e-42
PFN1	ENSG00000108518	profilin 1	0.778487	-0.361255	1.05e-43	4.39e-42
FERMT1	ENSG00000101311	FERM domain containing kindlin 1	0.644825	-0.633019	1.11e-43	4.64e-42
XPO4	ENSG00000132953	exportin 4	0.642627	-0.637946	1.14e-43	4.75e-42
ZNRF3	ENSG00000183579	zinc and ring finger 3	0.617981	-0.694366	1.17e-43	4.85e-42
GM2A	ENSG00000196743	GM2 ganglioside activator	0.531618	-0.911539	1.26e-43	5.2e-42
PLXNA1	ENSG00000114554	plexin A1	1.45009	0.536143	1.61e-43	6.61e-42
HSPB11	ENSG00000081870	heat shock protein family B (small) member 11	0.496152	-1.01115	1.65e-43	6.76e-42
KRT13	ENSG00000171401	keratin 13	0.376996	-1.40738	2.14e-43	8.75e-42
SLCO5A1	ENSG00000137571	solute carrier organic anion transporter family member 5A1	6.13601	2.6173	3.26e-43	1.33e-41
FOXA3	ENSG00000170608	forkhead box A3	2.39967	1.26283	3.63e-43	1.48e-41
FOXRED2	ENSG00000100350	FAD dependent oxidoreductase domain containing 2	1.60938	0.686501	3.66e-43	1.49e-41
PYGL	ENSG00000100504	glycogen phosphorylase L	0.623756	-0.680946	3.88e-43	1.57e-41
TRIB1	ENSG00000173334	tribbles pseudokinase 1	1.4199	0.50579	8.42e-43	3.4e-41
EIF3F	ENSG00000175390	eukaryotic translation initiation factor 3 subunit F	1.40093	0.486382	9.03e-43	3.63e-41
CAPRIN2	ENSG00000110888	caprin family member 2	0.583186	-0.777972	1.06e-42	4.26e-41
TMPRSS13	ENSG00000137747	transmembrane serine protease 13	2.75882	1.46405	1.87e-42	7.48e-41
UBE2L6	ENSG00000156587	ubiquitin conjugating enzyme E2 L6	4.62184	2.20847	2.89e-42	1.15e-40
PVR	ENSG00000073008	PVR cell adhesion molecule	0.716182	-0.481603	3.17e-42	1.26e-40
CGNL1	ENSG00000128849	cingulin like 1	5.58996	2.48284	3.22e-42	1.28e-40
UHMK1	ENSG00000152332	U2AF homology motif kinase 1	0.637364	-0.649811	3.84e-42	1.52e-40
HMGCS1	ENSG00000112972	3-hydroxy-3-methylglutaryl-CoA synthase 1	1.44718	0.53324	5.48e-42	2.16e-40
NCKAP1	ENSG00000061676	NCK associated protein 1	0.721827	-0.470275	5.8e-42	2.28e-40
HYOU1	ENSG00000149428	hypoxia up-regulated 1	1.35375	0.436964	7.9e-42	3.09e-40
ST3GAL1	ENSG00000008513	ST3 beta-galactoside alpha-2,3-sialyltransferase 1	0.737591	-0.439107	1.07e-41	4.17e-40
ZNF185	ENSG00000147394	zinc finger protein 185 with LIM domain	0.500493	-0.998578	1.17e-41	4.54e-40
USP40	ENSG00000085982	ubiquitin specific peptidase 40	1.75625	0.812499	1.32e-41	5.14e-40
NIPSNAP1	ENSG00000184117	nipsnap homolog 1	1.41461	0.500407	1.59e-41	6.16e-40
CYP1B1	ENSG00000138061	cytochrome P450 family 1 subfamily B member 1	1.96683	0.975873	2.49e-41	9.63e-40
AKR1C2	ENSG00000151632	aldo-keto reductase family 1 member C2	2.35937	1.2384	2.75e-41	1.06e-39
GYS1	ENSG00000104812	glycogen synthase 1	1.4699	0.555718	2.85e-41	1.09e-39
ENSA	ENSG00000143420	endosulfine alpha	1.70038	0.765857	3.13e-41	1.2e-39
SH2B1	ENSG00000178188	SH2B adaptor protein 1	1.83019	0.871994	3.27e-41	1.25e-39
NFIC	ENSG00000141905	nuclear factor I C	1.44297	0.529045	3.79e-41	1.44e-39
GATAD2A	ENSG00000167491	GATA zinc finger domain containing 2A	1.45658	0.542586	4.54e-41	1.72e-39
PTBP2	ENSG00000117569	polypyrimidine tract binding protein 2	0.484781	-1.04459	5.06e-41	1.92e-39
PLD3	ENSG00000105223	phospholipase D family member 3	1.51985	0.603933	6.12e-41	2.31e-39
PBX2	ENSG00000204304	PBX homeobox 2	1.76834	0.822398	6.43e-41	2.42e-39
RBFOX2	ENSG00000100320	RNA binding fox-1 homolog 2	1.56515	0.646301	7.83e-41	2.94e-39
KCTD20	ENSG00000112078	potassium channel tetramerization domain containing 20	1.55418	0.636155	9.81e-41	3.68e-39
PLEKHA1	ENSG00000107679	pleckstrin homology domain containing A1	0.608653	-0.716307	1.25e-40	4.67e-39
FNIP2	ENSG00000052795	folliculin interacting protein 2	1.62723	0.70242	1.92e-40	7.16e-39
HAUS2	ENSG00000137814	HAUS augmin like complex subunit 2	0.588607	-0.764623	1.98e-40	7.37e-39
DEGS1	ENSG00000143753	delta 4-desaturase, sphingolipid 1	0.412638	-1.27705	2.44e-40	9.04e-39
GMDS	ENSG00000112699	GDP-mannose 4,6-dehydratase	1.6401	0.713787	2.89e-40	1.07e-38
TMEM132A	ENSG00000006118	transmembrane protein 132A	1.78791	0.838273	3.13e-40	1.15e-38
NCS1	ENSG00000107130	neuronal calcium sensor 1	1.69314	0.759697	3.72e-40	1.37e-38
TESC	ENSG00000088992	tescalcin	1.58216	0.661894	4.43e-40	1.63e-38
LDB1	ENSG00000198728	LIM domain binding 1	1.44317	0.529237	4.89e-40	1.79e-38
APOL1	ENSG00000100342	apolipoprotein L1	1.88598	0.915311	5.44e-40	1.98e-38
TBC1D10B	ENSG00000169221	TBC1 domain family member 10B	1.61256	0.689353	6.15e-40	2.24e-38
KRT20	ENSG00000171431	keratin 20	1.43922	0.525287	6.41e-40	2.33e-38
MAZ	ENSG00000103495	MYC associated zinc finger protein	1.38549	0.470396	6.49e-40	2.35e-38
CYRIB	ENSG00000153310	CYFIP related Rac1 interactor B	0.713881	-0.486245	7.74e-40	2.79e-38
CLPTM1L	ENSG00000049656	CLPTM1 like	0.751714	-0.411743	7.84e-40	2.82e-38
PLEKHB2	ENSG00000115762	pleckstrin homology domain containing B2	1.39857	0.483955	9.02e-40	3.24e-38
LPCAT1	ENSG00000153395	lysophosphatidylcholine acyltransferase 1	1.52932	0.612888	1.13e-39	4.04e-38
GABRE	ENSG00000102287	gamma-aminobutyric acid type A receptor subunit epsilon	0.606555	-0.72129	1.71e-39	6.12e-38
TUFT1	ENSG00000143367	tuftelin 1	1.79366	0.842909	1.88e-39	6.71e-38
NDC1	ENSG00000058804	NDC1 transmembrane nucleoporin	0.630187	-0.666149	2.72e-39	9.67e-38
PRELID2	ENSG00000186314	PRELI domain containing 2	0.467439	-1.09715	3.46e-39	1.23e-37
LRATD2	ENSG00000168672	LRAT domain containing 2	1.31209	0.391869	8.92e-39	3.15e-37
TNS1	ENSG00000079308	tensin 1	0.415013	-1.26877	9.99e-39	3.52e-37
DDC	ENSG00000132437	dopa decarboxylase	0.569974	-0.811032	1.05e-38	3.69e-37
RAD23A	ENSG00000179262	RAD23 homolog A, nucleotide excision repair protein	1.56457	0.645762	1.18e-38	4.15e-37
GPX2	ENSG00000176153	glutathione peroxidase 2	0.727609	-0.458764	1.27e-38	4.44e-37
SDC1	ENSG00000115884	syndecan 1	1.58564	0.665062	1.58e-38	5.52e-37
PLXNB3	ENSG00000198753	plexin B3	2.18173	1.12547	1.63e-38	5.67e-37
GJB1	ENSG00000169562	gap junction protein beta 1	1.53883	0.621838	1.73e-38	5.99e-37
TMOD3	ENSG00000138594	tropomodulin 3	0.607681	-0.718615	2e-38	6.92e-37
HSPA4L	ENSG00000164070	heat shock protein family A (Hsp70) member 4 like	0.599649	-0.73781	2.14e-38	7.38e-37
CALM2	ENSG00000143933	calmodulin 2	0.735818	-0.44258	2.46e-38	8.46e-37
BCL9	ENSG00000116128	BCL9 transcription coactivator	1.61076	0.68774	2.49e-38	8.55e-37
HOXB3	ENSG00000120093	homeobox B3	0.690968	-0.533309	3.65e-38	1.25e-36
ACER3	ENSG00000078124	alkaline ceramidase 3	0.544996	-0.875682	5.33e-38	1.82e-36
TBC1D9	ENSG00000109436	TBC1 domain family member 9	2.08247	1.0583	8.24e-38	2.81e-36
ZBTB12	ENSG00000204366	zinc finger and BTB domain containing 12	2.31069	1.20833	8.61e-38	2.93e-36
WBP11	ENSG00000084463	WW domain binding protein 11	1.49725	0.58231	9.14e-38	3.11e-36
CDV3	ENSG00000091527	CDV3 homolog	0.734525	-0.445117	9.83e-38	3.33e-36
DOT1L	ENSG00000104885	DOT1 like histone lysine methyltransferase	1.55246	0.634553	1.01e-37	3.42e-36
COL27A1	ENSG00000196739	collagen type XXVII alpha 1 chain	1.68657	0.754095	1.02e-37	3.44e-36
HDGFL2	ENSG00000167674	HDGF like 2	1.73027	0.790995	1.02e-37	3.44e-36
CTSZ	ENSG00000101160	cathepsin Z	0.751141	-0.412845	1.15e-37	3.86e-36
NUMA1	ENSG00000137497	nuclear mitotic apparatus protein 1	1.35433	0.437576	1.28e-37	4.27e-36
STK24	ENSG00000102572	serine/threonine kinase 24	0.698412	-0.517849	1.4e-37	4.69e-36
TRUB1	ENSG00000165832	TruB pseudouridine synthase family member 1	0.506772	-0.980592	1.44e-37	4.8e-36
EPHB3	ENSG00000182580	EPH receptor B3	2.09354	1.06594	2.12e-37	7.05e-36
PIK3C2A	ENSG00000011405	phosphatidylinositol-4-phosphate 3-kinase catalytic subunit type 2 alpha	0.633749	-0.658016	2.15e-37	7.12e-36
NAPG	ENSG00000134265	NSF attachment protein gamma	0.587001	-0.768564	2.29e-37	7.57e-36
DBN1	ENSG00000113758	drebrin 1	1.5051	0.589861	3.15e-37	1.04e-35
EMC6	ENSG00000127774	ER membrane protein complex subunit 6	2.09284	1.06546	3.47e-37	1.14e-35
COPB2	ENSG00000184432	COPI coat complex subunit beta 2	0.706366	-0.501512	4.01e-37	1.32e-35
LYPLA1	ENSG00000120992	lysophospholipase 1	0.674565	-0.567971	5.32e-37	1.74e-35
BTBD2	ENSG00000133243	BTB domain containing 2	1.60284	0.680633	5.35e-37	1.75e-35
TOP1MT	ENSG00000184428	DNA topoisomerase I mitochondrial	1.70171	0.766982	5.81e-37	1.89e-35
SLC6A8	ENSG00000130821	solute carrier family 6 member 8	1.39854	0.483919	1.07e-36	3.49e-35
CFTR	ENSG00000001626	CF transmembrane conductance regulator	1.46831	0.554157	2.09e-36	6.77e-35
VAT1	ENSG00000108828	vesicle amine transport 1	1.45347	0.539502	2.54e-36	8.22e-35
ARL6IP1	ENSG00000170540	ADP ribosylation factor like GTPase 6 interacting protein 1	0.726543	-0.46088	2.73e-36	8.82e-35
RFK	ENSG00000135002	riboflavin kinase	0.562075	-0.831164	5.82e-36	1.88e-34
MRFAP1	ENSG00000179010	Morf4 family associated protein 1	1.53901	0.622007	6.54e-36	2.1e-34
SLC28A3	ENSG00000197506	solute carrier family 28 member 3	2.48571	1.31366	6.66e-36	2.14e-34
KCTD12	ENSG00000178695	potassium channel tetramerization domain containing 12	0.473459	-1.07869	7.15e-36	2.29e-34
CEMIP	ENSG00000103888	cell migration inducing hyaluronidase 1	1.56514	0.646288	1e-35	3.21e-34
ECE1	ENSG00000117298	endothelin converting enzyme 1	1.41894	0.504811	1.18e-35	3.75e-34
MVD	ENSG00000167508	mevalonate diphosphate decarboxylase	1.66829	0.738372	1.22e-35	3.88e-34
RHOBTB1	ENSG00000072422	Rho related BTB domain containing 1	2.15369	1.10681	1.25e-35	3.97e-34
GFOD1	ENSG00000145990	glucose-fructose oxidoreductase domain containing 1	0.545089	-0.875435	1.63e-35	5.15e-34
NDST1	ENSG00000070614	N-deacetylase and N-sulfotransferase 1	1.56478	0.645962	1.93e-35	6.08e-34
SNX2	ENSG00000205302	sorting nexin 2	0.625066	-0.67792	1.93e-35	6.09e-34
OAZ2	ENSG00000180304	ornithine decarboxylase antizyme 2	1.60643	0.683861	2.08e-35	6.53e-34
PLEKHM2	ENSG00000116786	pleckstrin homology and RUN domain containing M2	1.53749	0.620574	2.09e-35	6.56e-34
HDAC1	ENSG00000116478	histone deacetylase 1	1.33932	0.421497	3.28e-35	1.03e-33
ARL5B	ENSG00000165997	ADP ribosylation factor like GTPase 5B	0.651417	-0.618348	3.36e-35	1.05e-33
XAF1	ENSG00000132530	XIAP associated factor 1	9.93972	3.31321	3.53e-35	1.1e-33
ATP2C1	ENSG00000017260	ATPase secretory pathway Ca2+ transporting 1	0.654227	-0.612137	4.6e-35	1.43e-33
ZNF579	ENSG00000218891	zinc finger protein 579	1.68893	0.75611	5.45e-35	1.69e-33
ZMIZ2	ENSG00000122515	zinc finger MIZ-type containing 2	1.51204	0.596493	7.04e-35	2.18e-33
LAP3	ENSG00000002549	leucine aminopeptidase 3	1.45369	0.539719	1.14e-34	3.52e-33
GTF2A2	ENSG00000140307	general transcription factor IIA subunit 2	0.687023	-0.541571	1.29e-34	3.98e-33
CFH	ENSG00000000971	complement factor H	1.70471	0.769526	1.32e-34	4.04e-33
KPNA2	ENSG00000182481	karyopherin subunit alpha 2	0.770972	-0.37525	1.41e-34	4.31e-33
TES	ENSG00000135269	testin LIM domain protein	1.4139	0.499678	1.5e-34	4.58e-33
LIN7C	ENSG00000148943	lin-7 homolog C, crumbs cell polarity complex component	0.628587	-0.669815	1.8e-34	5.5e-33
SUCNR1	ENSG00000198829	succinate receptor 1	9.7795	3.28976	1.88e-34	5.74e-33
RACGAP1	ENSG00000161800	Rac GTPase activating protein 1	0.708275	-0.497619	1.89e-34	5.75e-33
EPS8	ENSG00000151491	epidermal growth factor receptor pathway substrate 8	0.717199	-0.479555	2.04e-34	6.18e-33
HMGA2	ENSG00000149948	high mobility group AT-hook 2	0.540164	-0.888531	2.23e-34	6.73e-33
ZCCHC3	ENSG00000247315	zinc finger CCHC-type containing 3	1.69704	0.763017	2.25e-34	6.78e-33
MYH14	ENSG00000105357	myosin heavy chain 14	1.32115	0.401792	2.89e-34	8.7e-33
DENND5A	ENSG00000184014	DENN domain containing 5A	1.96234	0.972579	3.14e-34	9.43e-33
TMEM138	ENSG00000149483	transmembrane protein 138	0.567438	-0.817466	3.25e-34	9.76e-33
ID1	ENSG00000125968	inhibitor of DNA binding 1, HLH protein	0.579497	-0.787127	3.36e-34	1e-32
SACS	ENSG00000151835	sacsin molecular chaperone	0.556135	-0.846492	3.4e-34	1.02e-32
ITGB6	ENSG00000115221	integrin subunit beta 6	1.56182	0.643231	3.75e-34	1.12e-32
DENR	ENSG00000139726	density regulated re-initiation and release factor	1.41451	0.5003	3.83e-34	1.14e-32
PTK2	ENSG00000169398	protein tyrosine kinase 2	1.30469	0.383703	3.92e-34	1.16e-32
TXN	ENSG00000136810	thioredoxin	0.721919	-0.470091	4.11e-34	1.22e-32
REEP3	ENSG00000165476	receptor accessory protein 3	0.583215	-0.7779	4.65e-34	1.37e-32
THRA	ENSG00000126351	thyroid hormone receptor alpha	1.4355	0.521555	5.23e-34	1.54e-32
HIF1A	ENSG00000100644	hypoxia inducible factor 1 subunit alpha	0.623728	-0.681012	5.83e-34	1.71e-32
GSN	ENSG00000148180	gelsolin	1.39612	0.481422	5.9e-34	1.73e-32
ANXA13	ENSG00000104537	annexin A13	1.80849	0.854786	6.41e-34	1.88e-32
SLC38A11	ENSG00000169507	solute carrier family 38 member 11	2.76959	1.46967	7.21e-34	2.11e-32
ZDHHC16	ENSG00000171307	zinc finger DHHC-type palmitoyltransferase 16	1.94896	0.962704	1.04e-33	3.04e-32
BICD2	ENSG00000185963	BICD cargo adaptor 2	1.59694	0.675311	1.22e-33	3.54e-32
ANKRD10	ENSG00000088448	ankyrin repeat domain 10	1.39102	0.476142	1.27e-33	3.68e-32
LRP11	ENSG00000120256	LDL receptor related protein 11	0.639985	-0.643889	1.53e-33	4.44e-32
BET1	ENSG00000105829	Bet1 golgi vesicular membrane trafficking protein	0.378629	-1.40114	1.77e-33	5.12e-32
ATF7	ENSG00000170653	activating transcription factor 7	1.60768	0.684984	1.78e-33	5.15e-32
EIF2AK2	ENSG00000055332	eukaryotic translation initiation factor 2 alpha kinase 2	1.52419	0.608044	1.8e-33	5.17e-32
GRB7	ENSG00000141738	growth factor receptor bound protein 7	1.61236	0.689177	1.88e-33	5.41e-32
PDXDC1	ENSG00000179889	pyridoxal dependent decarboxylase domain containing 1	1.35691	0.440325	1.99e-33	5.71e-32
KLHDC3	ENSG00000124702	kelch domain containing 3	1.48861	0.573961	2.53e-33	7.25e-32
ZFAND6	ENSG00000086666	zinc finger AN1-type containing 6	0.596555	-0.745272	3.08e-33	8.78e-32
LAMB1	ENSG00000091136	laminin subunit beta 1	1.39622	0.481525	3.92e-33	1.12e-31
PADI2	ENSG00000117115	peptidyl arginine deiminase 2	0.398519	-1.32728	4.74e-33	1.35e-31
ARHGAP35	ENSG00000160007	Rho GTPase activating protein 35	1.33837	0.420477	4.97e-33	1.41e-31
SUPT16H	ENSG00000092201	SPT16 homolog, facilitates chromatin remodeling subunit	1.44414	0.530213	5.02e-33	1.42e-31
LPCAT2	ENSG00000087253	lysophosphatidylcholine acyltransferase 2	0.643639	-0.635675	5.42e-33	1.53e-31
SELENOT	ENSG00000198843	selenoprotein T	0.661079	-0.597105	6.08e-33	1.71e-31
SIAH2	ENSG00000181788	siah E3 ubiquitin protein ligase 2	1.49223	0.577467	6.09e-33	1.72e-31
TRAM1	ENSG00000067167	translocation associated membrane protein 1	0.684315	-0.547268	6.14e-33	1.73e-31
TUBGCP4	ENSG00000137822	tubulin gamma complex associated protein 4	0.696263	-0.522295	6.38e-33	1.79e-31
RHEB	ENSG00000106615	Ras homolog, mTORC1 binding	0.701037	-0.512437	6.44e-33	1.8e-31
ZNFX1	ENSG00000124201	zinc finger NFX1-type containing 1	1.4724	0.558168	6.7e-33	1.87e-31
FNBP1L	ENSG00000137942	formin binding protein 1 like	1.45208	0.538121	8.24e-33	2.3e-31
TFPI	ENSG00000003436	tissue factor pathway inhibitor	1.49378	0.57897	8.56e-33	2.38e-31
ANKRD29	ENSG00000154065	ankyrin repeat domain 29	0.411216	-1.28203	1.05e-32	2.9e-31
YWHAG	ENSG00000170027	tyrosine 3-monooxygenase/tryptophan 5-monooxygenase activation protein gamma	1.28134	0.357652	1.14e-32	3.15e-31
ACACA	ENSG00000278540	acetyl-CoA carboxylase alpha	1.35609	0.439448	1.2e-32	3.31e-31
CAPZA1	ENSG00000116489	capping actin protein of muscle Z-line subunit alpha 1	0.739737	-0.434915	1.23e-32	3.4e-31
ANKRD22	ENSG00000152766	ankyrin repeat domain 22	2.04855	1.0346	1.58e-32	4.36e-31
SERPINB1	ENSG00000021355	serpin family B member 1	0.714785	-0.484418	1.61e-32	4.43e-31
ANO1	ENSG00000131620	anoctamin 1	0.646419	-0.629459	1.62e-32	4.43e-31
TMED8	ENSG00000100580	transmembrane p24 trafficking protein family member 8	0.441198	-1.1805	1.75e-32	4.78e-31
IFIT2	ENSG00000119922	interferon induced protein with tetratricopeptide repeats 2	2.1778	1.12287	1.78e-32	4.86e-31
PDXK	ENSG00000160209	pyridoxal kinase	0.727495	-0.458991	2.21e-32	6.02e-31
ALDH3A2	ENSG00000072210	aldehyde dehydrogenase 3 family member A2	0.746602	-0.421589	2.26e-32	6.15e-31
SAMD9L	ENSG00000177409	sterile alpha motif domain containing 9 like	26.4329	4.72426	2.66e-32	7.21e-31
NDE1	ENSG00000072864	nudE neurodevelopment protein 1	0.637376	-0.649784	2.76e-32	7.48e-31
ARHGAP21	ENSG00000107863	Rho GTPase activating protein 21	1.54041	0.62331	2.84e-32	7.67e-31
LSS	ENSG00000160285	lanosterol synthase	1.51251	0.596941	3.54e-32	9.56e-31
GASK1B	ENSG00000164125	golgi associated kinase 1B	1.44037	0.526444	4.06e-32	1.09e-30
ODC1	ENSG00000115758	ornithine decarboxylase 1	0.776011	-0.365851	4.07e-32	1.09e-30
MYH9	ENSG00000100345	myosin heavy chain 9	1.40683	0.492446	4.22e-32	1.13e-30
TFDP1	ENSG00000198176	transcription factor Dp-1	0.753063	-0.409157	4.22e-32	1.13e-30
KDM2B	ENSG00000089094	lysine demethylase 2B	1.74594	0.804007	4.4e-32	1.18e-30
SLC6A6	ENSG00000131389	solute carrier family 6 member 6	1.34832	0.431158	4.95e-32	1.32e-30
DR1	ENSG00000117505	down-regulator of transcription 1	0.70334	-0.507705	4.96e-32	1.32e-30
TOMM34	ENSG00000025772	translocase of outer mitochondrial membrane 34	1.3999	0.485325	5.6e-32	1.49e-30
EMP2	ENSG00000213853	epithelial membrane protein 2	1.41291	0.49867	7.72e-32	2.05e-30
PCK2	ENSG00000100889	phosphoenolpyruvate carboxykinase 2, mitochondrial	1.81342	0.858709	9e-32	2.38e-30
CAPZA2	ENSG00000198898	capping actin protein of muscle Z-line subunit alpha 2	0.660276	-0.598859	1.13e-31	2.99e-30
TMSB10	ENSG00000034510	thymosin beta 10	1.34684	0.429576	1.42e-31	3.75e-30
CALD1	ENSG00000122786	caldesmon 1	0.475245	-1.07326	1.48e-31	3.9e-30
LYZ	ENSG00000090382	lysozyme	0.767024	-0.382657	1.61e-31	4.23e-30
ST3GAL4	ENSG00000110080	ST3 beta-galactoside alpha-2,3-sialyltransferase 4	0.603442	-0.728712	1.8e-31	4.73e-30
HOXA10	ENSG00000253293	homeobox A10	0.676533	-0.563768	2.13e-31	5.57e-30
STARD10	ENSG00000214530	StAR related lipid transfer domain containing 10	1.431	0.517024	2.66e-31	6.94e-30
LCLAT1	ENSG00000172954	lysocardiolipin acyltransferase 1	0.583717	-0.77666	3.54e-31	9.23e-30
MYO9B	ENSG00000099331	myosin IXB	1.47114	0.556937	3.72e-31	9.67e-30
CUX1	ENSG00000257923	cut like homeobox 1	1.39298	0.478175	3.76e-31	9.77e-30
RPL5	ENSG00000122406	ribosomal protein L5	0.76611	-0.384377	4.09e-31	1.06e-29
SUMF2	ENSG00000129103	sulfatase modifying factor 2	1.508	0.592641	4.26e-31	1.1e-29
AGPS	ENSG00000018510	alkylglycerone phosphate synthase	0.67285	-0.571643	5.14e-31	1.33e-29
NIPA1	ENSG00000170113	NIPA magnesium transporter 1	0.659834	-0.599826	5.89e-31	1.52e-29
MORF4L1	ENSG00000185787	mortality factor 4 like 1	0.780741	-0.357085	5.97e-31	1.54e-29
ANKIB1	ENSG00000001629	ankyrin repeat and IBR domain containing 1	0.692067	-0.531016	6.49e-31	1.67e-29
FBXL19	ENSG00000099364	F-box and leucine rich repeat protein 19	1.59923	0.67738	7.06e-31	1.81e-29
MAP3K1	ENSG00000095015	mitogen-activated protein kinase kinase kinase 1	0.560933	-0.834101	7.23e-31	1.85e-29
ANXA9	ENSG00000143412	annexin A9	0.53979	-0.88953	8.54e-31	2.18e-29
EPB41L4B	ENSG00000095203	erythrocyte membrane protein band 4.1 like 4B	0.574386	-0.799907	8.55e-31	2.18e-29
C5orf22	ENSG00000082213	chromosome 5 open reading frame 22	0.649877	-0.621761	9.64e-31	2.45e-29
AKIRIN1	ENSG00000174574	akirin 1	1.39886	0.484255	1.01e-30	2.56e-29
RTN4R	ENSG00000040608	reticulon 4 receptor	0.658363	-0.603046	1.15e-30	2.9e-29
ERMP1	ENSG00000099219	endoplasmic reticulum metallopeptidase 1	0.703474	-0.50743	1.23e-30	3.12e-29
PPP1R1B	ENSG00000131771	protein phosphatase 1 regulatory inhibitor subunit 1B	1.97709	0.98338	1.39e-30	3.51e-29
ITGB8	ENSG00000105855	integrin subunit beta 8	1.72529	0.786838	1.41e-30	3.55e-29
BAZ1A	ENSG00000198604	bromodomain adjacent to zinc finger domain 1A	1.57677	0.656972	1.59e-30	4e-29
ALPK3	ENSG00000136383	alpha kinase 3	1.3263	0.407412	1.8e-30	4.51e-29
ADAR	ENSG00000160710	adenosine deaminase RNA specific	1.3876	0.47259	2.22e-30	5.56e-29
SMAD6	ENSG00000137834	SMAD family member 6	0.714579	-0.484834	2.24e-30	5.62e-29
C1RL	ENSG00000139178	complement C1r subcomponent like	1.89301	0.920681	2.45e-30	6.11e-29
QSOX1	ENSG00000116260	quiescin sulfhydryl oxidase 1	1.40599	0.491583	2.57e-30	6.41e-29
HNRNPDL	ENSG00000152795	heterogeneous nuclear ribonucleoprotein D like	1.37914	0.463773	3.58e-30	8.9e-29
SLC29A4	ENSG00000164638	solute carrier family 29 member 4	2.47018	1.30462	4.76e-30	1.18e-28
SLC16A4	ENSG00000168679	solute carrier family 16 member 4	2.15115	1.10511	5.54e-30	1.37e-28
PLA2R1	ENSG00000153246	phospholipase A2 receptor 1	0.631681	-0.662732	5.62e-30	1.39e-28
ATP5F1A	ENSG00000152234	ATP synthase F1 subunit alpha	0.786901	-0.345746	5.84e-30	1.44e-28
ADSS2	ENSG00000035687	adenylosuccinate synthase 2	0.712583	-0.48887	6.83e-30	1.68e-28
HDLBP	ENSG00000115677	high density lipoprotein binding protein	1.24258	0.313336	7.24e-30	1.78e-28
PLAAT3	ENSG00000176485	phospholipase A and acyltransferase 3	0.716664	-0.480631	7.56e-30	1.86e-28
CUL9	ENSG00000112659	cullin 9	1.80839	0.854705	8.8e-30	2.16e-28
WSB2	ENSG00000176871	WD repeat and SOCS box containing 2	0.752322	-0.410577	1e-29	2.46e-28
MRPL20	ENSG00000242485	mitochondrial ribosomal protein L20	0.677147	-0.562459	1.06e-29	2.59e-28
FTL	ENSG00000087086	ferritin light chain	0.734628	-0.444913	1.21e-29	2.95e-28
NUPR1	ENSG00000176046	nuclear protein 1, transcriptional regulator	5.93108	2.56829	1.29e-29	3.14e-28
TLK2	ENSG00000146872	tousled like kinase 2	1.63931	0.71309	1.41e-29	3.43e-28
BUB3	ENSG00000154473	BUB3 mitotic checkpoint protein	0.749471	-0.416055	1.63e-29	3.96e-28
MYCL	ENSG00000116990	MYCL proto-oncogene, bHLH transcription factor	3.55718	1.83074	1.71e-29	4.14e-28
SYTL2	ENSG00000137501	synaptotagmin like 2	1.76004	0.815607	2.37e-29	5.73e-28
PROCR	ENSG00000101000	protein C receptor	0.659919	-0.599638	2.81e-29	6.79e-28
TAF9B	ENSG00000187325	TATA-box binding protein associated factor 9b	0.552885	-0.854948	2.92e-29	7.03e-28
LZTS3	ENSG00000088899	leucine zipper tumor suppressor family member 3	2.37749	1.24944	2.94e-29	7.08e-28
ZFP62	ENSG00000196670	ZFP62 zinc finger protein	1.51091	0.595414	2.97e-29	7.12e-28
TOR1B	ENSG00000136816	torsin family 1 member B	0.625353	-0.677257	3.26e-29	7.82e-28
MYL12B	ENSG00000118680	myosin light chain 12B	0.772291	-0.372783	3.31e-29	7.93e-28
RMND5A	ENSG00000153561	required for meiotic nuclear division 5 homolog A	0.739105	-0.436149	3.34e-29	7.99e-28
STK38	ENSG00000112079	serine/threonine kinase 38	1.58098	0.660815	3.39e-29	8.08e-28
B3GNT3	ENSG00000179913	UDP-GlcNAc:betaGal beta-1,3-N-acetylglucosaminyltransferase 3	1.47758	0.563232	3.61e-29	8.6e-28
BICRA	ENSG00000063169	BRD4 interacting chromatin remodeling complex associated protein	1.61223	0.689062	3.8e-29	9.03e-28
FARP1	ENSG00000152767	FERM, ARH/RhoGEF and pleckstrin domain protein 1	1.45426	0.540284	4.81e-29	1.14e-27
CDK9	ENSG00000136807	cyclin dependent kinase 9	1.59178	0.670642	4.82e-29	1.14e-27
COLGALT1	ENSG00000130309	collagen beta(1-O)galactosyltransferase 1	1.31711	0.397371	5.67e-29	1.34e-27
STRADB	ENSG00000082146	STE20 related adaptor beta	0.317657	-1.65446	5.74e-29	1.36e-27
CHD7	ENSG00000171316	chromodomain helicase DNA binding protein 7	1.42038	0.506275	5.9e-29	1.39e-27
B4GALNT3	ENSG00000139044	beta-1,4-N-acetyl-galactosaminyltransferase 3	1.41596	0.501784	6.28e-29	1.48e-27
GOLM2	ENSG00000166734	golgi membrane protein 2	0.725506	-0.462941	7.45e-29	1.75e-27
SYNPO	ENSG00000171992	synaptopodin	0.208574	-2.26137	7.71e-29	1.81e-27
PODXL2	ENSG00000114631	podocalyxin like 2	1.72474	0.78638	8.33e-29	1.95e-27
PSKH1	ENSG00000159792	protein serine kinase H1	1.60161	0.679521	8.44e-29	1.97e-27
TNKS1BP1	ENSG00000149115	tankyrase 1 binding protein 1	1.3356	0.417488	1.34e-28	3.12e-27
SERINC5	ENSG00000164300	serine incorporator 5	0.705621	-0.503034	1.6e-28	3.73e-27
FBXO45	ENSG00000174013	F-box protein 45	1.49725	0.58232	1.65e-28	3.84e-27
FBRSL1	ENSG00000112787	fibrosin like 1	1.50119	0.586104	1.74e-28	4.03e-27
SLC1A5	ENSG00000105281	solute carrier family 1 member 5	1.42038	0.506281	1.92e-28	4.44e-27
DHX58	ENSG00000108771	DExH-box helicase 58	2.95681	1.56404	1.94e-28	4.5e-27
MUC3A	ENSG00000169894	mucin 3A, cell surface associated	0.562508	-0.830054	2.01e-28	4.65e-27
FILIP1L	ENSG00000168386	filamin A interacting protein 1 like	2.33232	1.22177	2.08e-28	4.79e-27
THOC5	ENSG00000100296	THO complex 5	1.43307	0.519113	2.36e-28	5.44e-27
STAP2	ENSG00000178078	signal transducing adaptor family member 2	1.67372	0.743058	2.6e-28	5.96e-27
AHNAK2	ENSG00000185567	AHNAK nucleoprotein 2	0.503633	-0.989555	2.79e-28	6.4e-27
PYGO2	ENSG00000163348	pygopus family PHD finger 2	1.52551	0.609294	2.8e-28	6.41e-27
H3-3B	ENSG00000132475	H3.3 histone B	0.793546	-0.333615	2.83e-28	6.47e-27
DEPDC1B	ENSG00000035499	DEP domain containing 1B	0.565192	-0.823188	3.4e-28	7.76e-27
GNG12	ENSG00000172380	G protein subunit gamma 12	0.706428	-0.501386	4.08e-28	9.3e-27
MAPRE1	ENSG00000101367	microtubule associated protein RP/EB family member 1	1.27536	0.35091	4.18e-28	9.5e-27
COPG2	ENSG00000158623	COPI coat complex subunit gamma 2	1.49278	0.577997	4.33e-28	9.84e-27
STK25	ENSG00000115694	serine/threonine kinase 25	1.47015	0.555963	4.8e-28	1.09e-26
PML	ENSG00000140464	PML nuclear body scaffold	1.52101	0.605033	4.84e-28	1.1e-26
TRAK1	ENSG00000182606	trafficking kinesin protein 1	1.46093	0.546889	4.86e-28	1.1e-26
GLE1	ENSG00000119392	GLE1 RNA export mediator	1.5584	0.640063	5.35e-28	1.21e-26
MAOA	ENSG00000189221	monoamine oxidase A	1.5562	0.638029	5.64e-28	1.27e-26
DENND6A	ENSG00000174839	DENN domain containing 6A	0.463315	-1.10994	5.66e-28	1.27e-26
CDC20	ENSG00000117399	cell division cycle 20	0.694952	-0.525015	5.67e-28	1.27e-26
DIP2C	ENSG00000151240	disco interacting protein 2 homolog C	1.96715	0.976107	6.16e-28	1.38e-26
NYNRIN	ENSG00000205978	NYN domain and retroviral integrase containing	1.38023	0.464908	6.68e-28	1.5e-26
RHPN2	ENSG00000131941	rhophilin Rho GTPase binding protein 2	0.67542	-0.566144	7.03e-28	1.57e-26
HOXB6	ENSG00000108511	homeobox B6	0.74358	-0.427439	8.08e-28	1.8e-26
ZCCHC17	ENSG00000121766	zinc finger CCHC-type containing 17	0.643702	-0.635534	8.54e-28	1.9e-26
CTTN	ENSG00000085733	cortactin	1.2851	0.361882	1.07e-27	2.38e-26
TOR1AIP1	ENSG00000143337	torsin 1A interacting protein 1	0.606981	-0.720277	1.11e-27	2.45e-26
MLXIP	ENSG00000175727	MLX interacting protein	1.39659	0.481904	1.23e-27	2.73e-26
CTIF	ENSG00000134030	cap binding complex dependent translation initiation factor	2.09398	1.06625	1.23e-27	2.73e-26
APOL6	ENSG00000221963	apolipoprotein L6	1.59939	0.677521	1.4e-27	3.1e-26
NQO2	ENSG00000124588	N-ribosyldihydronicotinamide:quinone reductase 2	0.601571	-0.733193	1.64e-27	3.61e-26
PFKL	ENSG00000141959	phosphofructokinase, liver type	1.52435	0.60819	1.71e-27	3.77e-26
SDCBP2	ENSG00000125775	syndecan binding protein 2	0.460864	-1.11759	1.8e-27	3.97e-26
NFKBIB	ENSG00000104825	NFKB inhibitor beta	1.68316	0.751174	1.83e-27	4.01e-26
NEK2	ENSG00000117650	NIMA related kinase 2	0.669272	-0.579334	2.03e-27	4.45e-26
MCF2L	ENSG00000126217	MCF.2 cell line derived transforming sequence like	1.51937	0.603478	2.06e-27	4.51e-26
PRKCI	ENSG00000163558	protein kinase C iota	0.660021	-0.599417	2.07e-27	4.53e-26
FGF19	ENSG00000162344	fibroblast growth factor 19	0.485356	-1.04288	2.49e-27	5.44e-26
SKP1	ENSG00000113558	S-phase kinase associated protein 1	0.751311	-0.412518	2.52e-27	5.49e-26
GNA12	ENSG00000146535	G protein subunit alpha 12	1.34962	0.432557	3.18e-27	6.93e-26
SHFL	ENSG00000130813	shiftless antiviral inhibitor of ribosomal frameshifting	2.10881	1.07643	3.45e-27	7.5e-26
ESAM	ENSG00000149564	endothelial cell adhesion molecule	0.70577	-0.502729	3.79e-27	8.22e-26
MMP14	ENSG00000157227	matrix metallopeptidase 14	2.55467	1.35314	4.01e-27	8.68e-26
GOLGA3	ENSG00000090615	golgin A3	1.36306	0.446853	4.03e-27	8.71e-26
LY6E	ENSG00000160932	lymphocyte antigen 6 family member E	1.38974	0.47481	4.04e-27	8.72e-26
KCTD3	ENSG00000136636	potassium channel tetramerization domain containing 3	0.742016	-0.430477	4.05e-27	8.73e-26
HMGN3	ENSG00000118418	high mobility group nucleosomal binding domain 3	0.67066	-0.576346	4.81e-27	1.04e-25
GHITM	ENSG00000165678	growth hormone inducible transmembrane protein	0.782277	-0.354249	5.21e-27	1.12e-25
ZMAT3	ENSG00000172667	zinc finger matrin-type 3	0.570645	-0.809335	5.21e-27	1.12e-25
ECHDC1	ENSG00000093144	ethylmalonyl-CoA decarboxylase 1	0.669253	-0.579377	6.67e-27	1.43e-25
CEP55	ENSG00000138180	centrosomal protein 55	0.735435	-0.443331	7.28e-27	1.56e-25
MXI1	ENSG00000119950	MAX interactor 1, dimerization protein	0.564718	-0.824397	8.64e-27	1.84e-25
LRRC8A	ENSG00000136802	leucine rich repeat containing 8 VRAC subunit A	1.4254	0.511368	9.79e-27	2.09e-25
ZSWIM9	ENSG00000185453	zinc finger SWIM-type containing 9	2.54547	1.34793	9.94e-27	2.12e-25
CACFD1	ENSG00000160325	calcium channel flower domain containing 1	1.81345	0.858735	1.17e-26	2.48e-25
PANX2	ENSG00000073150	pannexin 2	2.5291	1.33862	1.23e-26	2.6e-25
CKS2	ENSG00000123975	CDC28 protein kinase regulatory subunit 2	0.712317	-0.489409	1.25e-26	2.66e-25
MYO18A	ENSG00000196535	myosin XVIIIA	1.28007	0.356226	1.26e-26	2.66e-25
PRDX2	ENSG00000167815	peroxiredoxin 2	0.761823	-0.392473	1.37e-26	2.89e-25
PI3	ENSG00000124102	peptidase inhibitor 3	0.280106	-1.83595	1.48e-26	3.12e-25
RP2	ENSG00000102218	RP2 activator of ARL3 GTPase	0.603352	-0.728929	1.49e-26	3.14e-25
SGCB	ENSG00000163069	sarcoglycan beta	0.545867	-0.87338	1.61e-26	3.38e-25
CEACAM6	ENSG00000086548	CEA cell adhesion molecule 6	0.655823	-0.608621	1.69e-26	3.54e-25
GCNT3	ENSG00000140297	glucosaminyl (N-acetyl) transferase 3, mucin type	0.749372	-0.416245	1.85e-26	3.87e-25
AP1S3	ENSG00000152056	adaptor related protein complex 1 subunit sigma 3	0.681454	-0.553311	2.08e-26	4.36e-25
FLNA	ENSG00000196924	filamin A	0.737905	-0.438493	2.56e-26	5.35e-25
NPRL3	ENSG00000103148	NPR3 like, GATOR1 complex subunit	1.4633	0.549227	2.58e-26	5.39e-25
ZNF33B	ENSG00000196693	zinc finger protein 33B	1.62298	0.698642	2.67e-26	5.57e-25
EEF1B2	ENSG00000114942	eukaryotic translation elongation factor 1 beta 2	0.756867	-0.401889	2.77e-26	5.76e-25
PXDC1	ENSG00000168994	PX domain containing 1	0.622872	-0.682992	2.97e-26	6.17e-25
BHLHE41	ENSG00000123095	basic helix-loop-helix family member e41	0.711262	-0.491546	2.99e-26	6.2e-25
TRAF7	ENSG00000131653	TNF receptor associated factor 7	1.37721	0.461752	3.67e-26	7.61e-25
FUCA1	ENSG00000179163	alpha-L-fucosidase 1	0.636104	-0.652665	3.8e-26	7.85e-25
SRSF6	ENSG00000124193	serine and arginine rich splicing factor 6	0.780974	-0.356654	3.92e-26	8.09e-25
PPFIBP2	ENSG00000166387	PPFIA binding protein 2	0.63284	-0.660087	4.22e-26	8.7e-25
RRN3	ENSG00000085721	RRN3 homolog, RNA polymerase I transcription factor	0.749193	-0.416591	4.37e-26	8.99e-25
ISG15	ENSG00000187608	ISG15 ubiquitin like modifier	2.24094	1.1641	4.63e-26	9.51e-25
PRDX3	ENSG00000165672	peroxiredoxin 3	0.733974	-0.4462	4.86e-26	9.98e-25
FAM32A	ENSG00000105058	family with sequence similarity 32 member A	1.70145	0.766767	5.09e-26	1.04e-24
ACSL5	ENSG00000197142	acyl-CoA synthetase long chain family member 5	1.28407	0.360726	5.44e-26	1.11e-24
AFAP1L2	ENSG00000169129	actin filament associated protein 1 like 2	0.569567	-0.812062	5.75e-26	1.17e-24
RAP2C	ENSG00000123728	RAP2C, member of RAS oncogene family	1.55925	0.640854	5.78e-26	1.18e-24
ZNF618	ENSG00000157657	zinc finger protein 618	2.47271	1.3061	5.79e-26	1.18e-24
C2orf68	ENSG00000168887	chromosome 2 open reading frame 68	1.45262	0.53866	5.92e-26	1.2e-24
ASL	ENSG00000126522	argininosuccinate lyase	1.45825	0.544241	5.93e-26	1.2e-24
ENTPD4	ENSG00000197217	ectonucleoside triphosphate diphosphohydrolase 4	1.71377	0.777171	5.96e-26	1.21e-24
NDFIP1	ENSG00000131507	Nedd4 family interacting protein 1	0.639109	-0.645865	7.04e-26	1.43e-24
RSAD2	ENSG00000134321	radical S-adenosyl methionine domain containing 2	8.58448	3.10173	7.27e-26	1.47e-24
GRN	ENSG00000030582	granulin precursor	1.30703	0.386294	7.81e-26	1.58e-24
CDCA7L	ENSG00000164649	cell division cycle associated 7 like	1.36058	0.444226	8.98e-26	1.81e-24
SEZ6L2	ENSG00000174938	seizure related 6 homolog like 2	1.81557	0.860421	9.36e-26	1.88e-24
IFI35	ENSG00000068079	interferon induced protein 35	2.13178	1.09206	9.81e-26	1.97e-24
VNN1	ENSG00000112299	vanin 1	2.52455	1.33602	1.01e-25	2.03e-24
ACADVL	ENSG00000072778	acyl-CoA dehydrogenase very long chain	1.33531	0.417169	1.04e-25	2.08e-24
LAMA3	ENSG00000053747	laminin subunit alpha 3	0.664808	-0.588991	1.16e-25	2.33e-24
SRP14	ENSG00000140319	signal recognition particle 14	0.728972	-0.456065	1.23e-25	2.45e-24
SLC38A2	ENSG00000134294	solute carrier family 38 member 2	1.3143	0.394297	1.25e-25	2.49e-24
RCC1L	ENSG00000274523	RCC1 like	1.49587	0.580986	1.29e-25	2.57e-24
KCNK5	ENSG00000164626	potassium two pore domain channel subfamily K member 5	0.585836	-0.771432	1.42e-25	2.83e-24
PRMT6	ENSG00000198890	protein arginine methyltransferase 6	1.69833	0.764117	1.43e-25	2.85e-24
MSL1	ENSG00000188895	MSL complex subunit 1	1.35422	0.437467	1.46e-25	2.89e-24
VEGFA	ENSG00000112715	vascular endothelial growth factor A	1.40901	0.494687	1.6e-25	3.17e-24
AMMECR1	ENSG00000101935	AMMECR nuclear protein 1	0.685962	-0.5438	1.92e-25	3.79e-24
TRMU	ENSG00000100416	tRNA mitochondrial 2-thiouridylase	0.593291	-0.753189	1.96e-25	3.88e-24
HARS1	ENSG00000170445	histidyl-tRNA synthetase 1	1.3618	0.445519	2.04e-25	4.02e-24
TNFAIP2	ENSG00000185215	TNF alpha induced protein 2	0.740224	-0.433967	2.12e-25	4.19e-24
RAVER2	ENSG00000162437	ribonucleoprotein, PTB binding 2	0.649696	-0.622162	2.18e-25	4.3e-24
TENT5C	ENSG00000183508	terminal nucleotidyltransferase 5C	11.0379	3.4644	2.34e-25	4.6e-24
ST3GAL2	ENSG00000157350	ST3 beta-galactoside alpha-2,3-sialyltransferase 2	0.618008	-0.694302	2.42e-25	4.75e-24
FAM3C	ENSG00000196937	FAM3 metabolism regulating signaling molecule C	1.65419	0.726129	2.45e-25	4.79e-24
UNC45A	ENSG00000140553	unc-45 myosin chaperone A	1.54834	0.630721	2.47e-25	4.84e-24
MBNL2	ENSG00000139793	muscleblind like splicing regulator 2	0.635163	-0.654802	2.51e-25	4.9e-24
ARRDC3	ENSG00000113369	arrestin domain containing 3	1.76229	0.817454	2.58e-25	5.03e-24
RNF38	ENSG00000137075	ring finger protein 38	0.580563	-0.784476	2.75e-25	5.36e-24
ADAMTS6	ENSG00000049192	ADAM metallopeptidase with thrombospondin type 1 motif 6	1.70875	0.772939	2.76e-25	5.37e-24
FAF2	ENSG00000113194	Fas associated factor family member 2	0.717136	-0.479681	2.78e-25	5.41e-24
P2RY2	ENSG00000175591	purinergic receptor P2Y2	0.703207	-0.507979	2.96e-25	5.74e-24
POLD4	ENSG00000175482	DNA polymerase delta 4, accessory subunit	1.5102	0.594743	3.01e-25	5.83e-24
C4orf19	ENSG00000154274	chromosome 4 open reading frame 19	1.41011	0.495807	3.63e-25	7.01e-24
USP54	ENSG00000166348	ubiquitin specific peptidase 54	0.717182	-0.479589	3.64e-25	7.04e-24
MFN1	ENSG00000171109	mitofusin 1	1.60558	0.683091	3.9e-25	7.52e-24
SH3BP2	ENSG00000087266	SH3 domain binding protein 2	0.750465	-0.414143	3.92e-25	7.55e-24
LDLR	ENSG00000130164	low density lipoprotein receptor	1.3815	0.466235	3.94e-25	7.57e-24
TAPT1	ENSG00000169762	transmembrane anterior posterior transformation 1	0.523657	-0.933307	4.59e-25	8.82e-24
TOMM22	ENSG00000100216	translocase of outer mitochondrial membrane 22	1.50044	0.585388	4.87e-25	9.34e-24
HNRNPA1	ENSG00000135486	heterogeneous nuclear ribonucleoprotein A1	1.23569	0.305311	4.93e-25	9.44e-24
WDTC1	ENSG00000142784	WD and tetratricopeptide repeats 1	1.45489	0.540912	5.32e-25	1.02e-23
PITHD1	ENSG00000057757	PITH domain containing 1	1.48333	0.568841	5.53e-25	1.06e-23
GNPDA1	ENSG00000113552	glucosamine-6-phosphate deaminase 1	1.42646	0.512439	5.54e-25	1.06e-23
RASA3	ENSG00000185989	RAS p21 protein activator 3	1.39534	0.480612	5.79e-25	1.1e-23
FBXO7	ENSG00000100225	F-box protein 7	0.683593	-0.548791	6.14e-25	1.17e-23
ZER1	ENSG00000160445	zyg-11 related cell cycle regulator	1.52434	0.608182	6.16e-25	1.17e-23
ITGA3	ENSG00000005884	integrin subunit alpha 3	0.800259	-0.321461	7.05e-25	1.34e-23
MAP3K8	ENSG00000107968	mitogen-activated protein kinase kinase kinase 8	0.514386	-0.959077	7.2e-25	1.36e-23
CLU	ENSG00000120885	clusterin	1.85482	0.891278	8.22e-25	1.56e-23
SIL1	ENSG00000120725	SIL1 nucleotide exchange factor	1.97034	0.978448	9.39e-25	1.77e-23
MEX3B	ENSG00000183496	mex-3 RNA binding family member B	3.64101	1.86434	1.08e-24	2.03e-23
ALCAM	ENSG00000170017	activated leukocyte cell adhesion molecule	0.580895	-0.783651	1.12e-24	2.1e-23
TDP2	ENSG00000111802	tyrosyl-DNA phosphodiesterase 2	0.658773	-0.602148	1.14e-24	2.15e-23
PRR11	ENSG00000068489	proline rich 11	0.644878	-0.632902	1.17e-24	2.19e-23
AGO1	ENSG00000092847	argonaute RISC component 1	1.40355	0.489083	1.18e-24	2.21e-23
FUS	ENSG00000089280	FUS RNA binding protein	0.73012	-0.453794	1.25e-24	2.34e-23
IKZF4	ENSG00000123411	IKAROS family zinc finger 4	2.01897	1.01362	1.26e-24	2.36e-23
DACH1	ENSG00000276644	dachshund family transcription factor 1	3.71726	1.89424	1.27e-24	2.37e-23
GOLIM4	ENSG00000173905	golgi integral membrane protein 4	0.705036	-0.50423	1.41e-24	2.63e-23
SEMA4C	ENSG00000168758	semaphorin 4C	1.8632	0.897782	1.7e-24	3.17e-23
ARL15	ENSG00000185305	ADP ribosylation factor like GTPase 15	0.477143	-1.06751	1.89e-24	3.52e-23
STX12	ENSG00000117758	syntaxin 12	1.65906	0.730368	2.08e-24	3.87e-23
TPMT	ENSG00000137364	thiopurine S-methyltransferase	0.661744	-0.595655	2.35e-24	4.36e-23
PLCD3	ENSG00000161714	phospholipase C delta 3	1.28996	0.367327	2.43e-24	4.51e-23
ZNF778	ENSG00000170100	zinc finger protein 778	0.519816	-0.943928	2.89e-24	5.35e-23
LSR	ENSG00000105699	lipolysis stimulated lipoprotein receptor	1.3065	0.385702	3.23e-24	5.98e-23
SKAP1	ENSG00000141293	src kinase associated phosphoprotein 1	1.90118	0.926898	3.63e-24	6.7e-23
PDSS1	ENSG00000148459	decaprenyl diphosphate synthase subunit 1	0.551321	-0.859034	3.94e-24	7.26e-23
SERPINB6	ENSG00000124570	serpin family B member 6	1.40896	0.494627	3.99e-24	7.35e-23
ITPRIPL2	ENSG00000205730	ITPRIP like 2	1.59203	0.670871	4.13e-24	7.6e-23
RAB11FIP2	ENSG00000107560	RAB11 family interacting protein 2	0.441605	-1.17917	4.28e-24	7.86e-23
RPL35	ENSG00000136942	ribosomal protein L35	0.742042	-0.430428	4.63e-24	8.5e-23
CLN6	ENSG00000128973	CLN6 transmembrane ER protein	0.7396	-0.435184	4.73e-24	8.65e-23
ALYREF	ENSG00000183684	Aly/REF export factor	0.777592	-0.362914	5.09e-24	9.32e-23
LTBP4	ENSG00000090006	latent transforming growth factor beta binding protein 4	0.660781	-0.597756	5.16e-24	9.43e-23
KDM4A	ENSG00000066135	lysine demethylase 4A	1.36651	0.450493	5.26e-24	9.6e-23
DLL1	ENSG00000198719	delta like canonical Notch ligand 1	65.0984	6.02455	5.39e-24	9.81e-23
RARG	ENSG00000172819	retinoic acid receptor gamma	1.52623	0.60997	6.15e-24	1.12e-22
KDM1B	ENSG00000165097	lysine demethylase 1B	0.619482	-0.690866	6.41e-24	1.16e-22
EPS8L1	ENSG00000131037	EPS8 like 1	1.37435	0.458754	6.98e-24	1.27e-22
PTPRK	ENSG00000152894	protein tyrosine phosphatase receptor type K	0.703434	-0.507512	7.49e-24	1.36e-22
PARP12	ENSG00000059378	poly(ADP-ribose) polymerase family member 12	1.43643	0.52249	8.32e-24	1.51e-22
RXRB	ENSG00000204231	retinoid X receptor beta	1.56905	0.649888	9.39e-24	1.7e-22
LGALS8	ENSG00000116977	galectin 8	0.665065	-0.588434	9.65e-24	1.74e-22
IER5L	ENSG00000188483	immediate early response 5 like	0.628531	-0.669945	9.7e-24	1.75e-22
SPSB1	ENSG00000171621	splA/ryanodine receptor domain and SOCS box containing 1	0.5669	-0.818833	9.86e-24	1.78e-22
SLC35E2B	ENSG00000189339	solute carrier family 35 member E2B	1.42554	0.51151	1.06e-23	1.9e-22
SMOX	ENSG00000088826	spermine oxidase	1.52689	0.610601	1.07e-23	1.92e-22
TMC8	ENSG00000167895	transmembrane channel like 8	0.47604	-1.07084	1.16e-23	2.08e-22
ANKRD11	ENSG00000167522	ankyrin repeat domain 11	1.32177	0.402473	1.17e-23	2.1e-22
DPEP1	ENSG00000015413	dipeptidase 1	0.557324	-0.843411	1.18e-23	2.11e-22
YTHDF2	ENSG00000198492	YTH N6-methyladenosine RNA binding protein 2	1.36839	0.452476	1.18e-23	2.11e-22
UEVLD	ENSG00000151116	UEV and lactate/malate dehyrogenase domains	0.688288	-0.538917	1.29e-23	2.29e-22
XPO1	ENSG00000082898	exportin 1	0.781443	-0.355788	1.37e-23	2.44e-22
SLC30A7	ENSG00000162695	solute carrier family 30 member 7	0.64586	-0.630708	1.59e-23	2.84e-22
CASP8	ENSG00000064012	caspase 8	1.46611	0.551994	1.9e-23	3.38e-22
DOCK6	ENSG00000130158	dedicator of cytokinesis 6	1.52187	0.605849	1.97e-23	3.5e-22
MED11	ENSG00000161920	mediator complex subunit 11	2.474	1.30684	2.07e-23	3.68e-22
NUCB1	ENSG00000104805	nucleobindin 1	1.34508	0.427691	2.41e-23	4.27e-22
CRELD2	ENSG00000184164	cysteine rich with EGF like domains 2	1.68616	0.753744	3.02e-23	5.34e-22
PTPRJ	ENSG00000149177	protein tyrosine phosphatase receptor type J	1.41867	0.504543	3.02e-23	5.34e-22
KLHL20	ENSG00000076321	kelch like family member 20	0.47765	-1.06597	3.16e-23	5.58e-22
BCL6	ENSG00000113916	BCL6 transcription repressor	1.67289	0.742339	3.21e-23	5.65e-22
ARAP2	ENSG00000047365	ArfGAP with RhoGAP domain, ankyrin repeat and PH domain 2	1.55746	0.639191	3.64e-23	6.4e-22
EDC3	ENSG00000179151	enhancer of mRNA decapping 3	1.46291	0.548839	3.96e-23	6.95e-22
ANXA2	ENSG00000182718	annexin A2	0.795748	-0.329616	3.99e-23	6.99e-22
UBXN2B	ENSG00000215114	UBX domain protein 2B	0.612918	-0.706235	4.19e-23	7.35e-22
MAP7D1	ENSG00000116871	MAP7 domain containing 1	1.4015	0.486967	4.23e-23	7.4e-22
SNN	ENSG00000184602	stannin	1.50863	0.593236	4.67e-23	8.16e-22
CLOCK	ENSG00000134852	clock circadian regulator	0.658689	-0.602331	4.84e-23	8.44e-22
ANAPC5	ENSG00000089053	anaphase promoting complex subunit 5	0.751748	-0.411678	5.28e-23	9.2e-22
DDX24	ENSG00000089737	DEAD-box helicase 24	1.31587	0.39602	5.59e-23	9.73e-22
PRR5L	ENSG00000135362	proline rich 5 like	0.670914	-0.5758	5.6e-23	9.73e-22
CYSTM1	ENSG00000120306	cysteine rich transmembrane module containing 1	0.764985	-0.386497	5.91e-23	1.03e-21
SYNE2	ENSG00000054654	spectrin repeat containing nuclear envelope protein 2	1.48291	0.568432	5.93e-23	1.03e-21
ATR	ENSG00000175054	ATR serine/threonine kinase	0.687655	-0.540242	6.51e-23	1.13e-21
MFHAS1	ENSG00000147324	malignant fibrous histiocytoma amplified sequence 1	1.46539	0.551283	7.16e-23	1.24e-21
ASNS	ENSG00000070669	asparagine synthetase (glutamine-hydrolyzing)	1.40384	0.489377	7.44e-23	1.29e-21
INTS3	ENSG00000143624	integrator complex subunit 3	1.39837	0.483746	7.54e-23	1.3e-21
SOGA1	ENSG00000149639	suppressor of glucose, autophagy associated 1	2.56115	1.35679	9.08e-23	1.57e-21
IMPDH1	ENSG00000106348	inosine monophosphate dehydrogenase 1	0.752038	-0.411123	9.11e-23	1.57e-21
BMS1	ENSG00000165733	BMS1 ribosome biogenesis factor	1.35745	0.440896	1.02e-22	1.75e-21
PLCG1	ENSG00000124181	phospholipase C gamma 1	1.37261	0.456926	1.03e-22	1.78e-21
SPHK2	ENSG00000063176	sphingosine kinase 2	1.57337	0.653855	1.04e-22	1.78e-21
ERN2	ENSG00000134398	endoplasmic reticulum to nucleus signaling 2	1.94566	0.960258	1.04e-22	1.79e-21
TRIM21	ENSG00000132109	tripartite motif containing 21	1.54788	0.630291	1.06e-22	1.81e-21
B4GAT1	ENSG00000174684	beta-1,4-glucuronyltransferase 1	0.566304	-0.820353	1.11e-22	1.89e-21
TPM1	ENSG00000140416	tropomyosin 1	1.3059	0.385041	1.11e-22	1.9e-21
CD164	ENSG00000135535	CD164 molecule	0.750215	-0.414624	1.12e-22	1.91e-21
ZNF468	ENSG00000204604	zinc finger protein 468	1.43929	0.525357	1.16e-22	1.98e-21
PTTG1	ENSG00000164611	PTTG1 regulator of sister chromatid separation, securin	0.653338	-0.614099	1.23e-22	2.1e-21
GLUD1	ENSG00000148672	glutamate dehydrogenase 1	0.794223	-0.332384	1.24e-22	2.11e-21
PTK7	ENSG00000112655	protein tyrosine kinase 7 (inactive)	1.36614	0.450106	1.33e-22	2.26e-21
CDK6	ENSG00000105810	cyclin dependent kinase 6	1.4758	0.561502	1.43e-22	2.43e-21
DHX15	ENSG00000109606	DEAH-box helicase 15	0.791643	-0.337078	1.49e-22	2.52e-21
SF3B2	ENSG00000087365	splicing factor 3b subunit 2	1.26451	0.338584	1.52e-22	2.57e-21
CLDN9	ENSG00000213937	claudin 9	0.405446	-1.30242	1.67e-22	2.82e-21
POMP	ENSG00000132963	proteasome maturation protein	0.726053	-0.461854	1.73e-22	2.91e-21
CEP41	ENSG00000106477	centrosomal protein 41	2.09427	1.06644	1.77e-22	2.99e-21
SNRPD3	ENSG00000100028	small nuclear ribonucleoprotein D3 polypeptide	0.764813	-0.386822	1.94e-22	3.26e-21
PTBP3	ENSG00000119314	polypyrimidine tract binding protein 3	0.694736	-0.525464	2.24e-22	3.77e-21
OPTN	ENSG00000123240	optineurin	0.612407	-0.707436	2.27e-22	3.81e-21
IGSF9B	ENSG00000080854	immunoglobulin superfamily member 9B	0.678529	-0.559518	2.3e-22	3.85e-21
ANO3	ENSG00000134343	anoctamin 3	9.16326	3.19586	2.34e-22	3.91e-21
LPAR6	ENSG00000139679	lysophosphatidic acid receptor 6	2.2047	1.14058	2.53e-22	4.23e-21
VASP	ENSG00000125753	vasodilator stimulated phosphoprotein	1.30067	0.379258	2.67e-22	4.46e-21
VPS36	ENSG00000136100	vacuolar protein sorting 36 homolog	0.6987	-0.517256	2.78e-22	4.64e-21
SLC16A5	ENSG00000170190	solute carrier family 16 member 5	0.718945	-0.476047	3.07e-22	5.11e-21
GNA11	ENSG00000088256	G protein subunit alpha 11	1.38993	0.475013	3.08e-22	5.12e-21
FAM83D	ENSG00000101447	family with sequence similarity 83 member D	0.769548	-0.377917	3.1e-22	5.15e-21
USP42	ENSG00000106346	ubiquitin specific peptidase 42	1.55162	0.633779	3.18e-22	5.27e-21
ANXA5	ENSG00000164111	annexin A5	0.784269	-0.350579	4.24e-22	7.02e-21
DDX42	ENSG00000198231	DEAD-box helicase 42	1.33178	0.41336	4.31e-22	7.13e-21
TMEM184B	ENSG00000198792	transmembrane protein 184B	1.37583	0.460303	4.32e-22	7.15e-21
KCTD9	ENSG00000104756	potassium channel tetramerization domain containing 9	0.515787	-0.955153	4.48e-22	7.4e-21
ZNF629	ENSG00000102870	zinc finger protein 629	1.42499	0.51095	4.59e-22	7.56e-21
ACO2	ENSG00000100412	aconitase 2	1.40967	0.495358	4.82e-22	7.94e-21
GFPT1	ENSG00000198380	glutamine--fructose-6-phosphate transaminase 1	1.308	0.387368	4.84e-22	7.97e-21
UBB	ENSG00000170315	ubiquitin B	0.814613	-0.295813	5.23e-22	8.6e-21
SLC7A1	ENSG00000139514	solute carrier family 7 member 1	1.28228	0.358712	5.26e-22	8.63e-21
EEPD1	ENSG00000122547	endonuclease/exonuclease/phosphatase family domain containing 1	1.53622	0.619389	5.34e-22	8.75e-21
ARID3A	ENSG00000116017	AT-rich interaction domain 3A	1.83793	0.878082	5.73e-22	9.38e-21
POLR2J	ENSG00000005075	RNA polymerase II subunit J	0.69175	-0.531677	5.75e-22	9.4e-21
NSL1	ENSG00000117697	NSL1 component of MIS12 kinetochore complex	0.570922	-0.808635	6.14e-22	1e-20
PFN2	ENSG00000070087	profilin 2	0.802629	-0.317196	6.46e-22	1.05e-20
GRAMD1B	ENSG00000023171	GRAM domain containing 1B	1.25211	0.32436	6.91e-22	1.13e-20
PRKAB2	ENSG00000131791	protein kinase AMP-activated non-catalytic subunit beta 2	0.644447	-0.633866	6.98e-22	1.14e-20
DCAF6	ENSG00000143164	DDB1 and CUL4 associated factor 6	1.48597	0.571407	7.02e-22	1.14e-20
TBC1D5	ENSG00000131374	TBC1 domain family member 5	1.57954	0.659506	7.03e-22	1.14e-20
EBNA1BP2	ENSG00000117395	EBNA1 binding protein 2	0.732411	-0.449275	7.11e-22	1.15e-20
ICMT	ENSG00000116237	isoprenylcysteine carboxyl methyltransferase	1.32894	0.410271	7.55e-22	1.22e-20
B3GALNT2	ENSG00000162885	beta-1,3-N-acetylgalactosaminyltransferase 2	0.699102	-0.516425	7.65e-22	1.24e-20
CNIH1	ENSG00000100528	cornichon family AMPA receptor auxiliary protein 1	0.730609	-0.452829	7.95e-22	1.28e-20
S100A4	ENSG00000196154	S100 calcium binding protein A4	0.549736	-0.863188	8e-22	1.29e-20
SPPL2A	ENSG00000138600	signal peptide peptidase like 2A	0.724191	-0.465557	8.68e-22	1.4e-20
PSMG1	ENSG00000183527	proteasome assembly chaperone 1	0.702194	-0.510058	9.75e-22	1.57e-20
TCP11L1	ENSG00000176148	t-complex 11 like 1	0.572148	-0.80554	9.84e-22	1.58e-20
PLD2	ENSG00000129219	phospholipase D2	1.8224	0.865839	1.08e-21	1.74e-20
AFDN	ENSG00000130396	afadin, adherens junction formation factor	1.376	0.460483	1.1e-21	1.76e-20
TANC1	ENSG00000115183	tetratricopeptide repeat, ankyrin repeat and coiled-coil containing 1	0.724401	-0.46514	1.11e-21	1.78e-20
VASH2	ENSG00000143494	vasohibin 2	2.48943	1.31582	1.11e-21	1.78e-20
TFDP2	ENSG00000114126	transcription factor Dp-2	1.58166	0.661442	1.12e-21	1.79e-20
PDXP	ENSG00000241360	pyridoxal phosphatase	1.85342	0.890188	1.12e-21	1.79e-20
COL17A1	ENSG00000065618	collagen type XVII alpha 1 chain	1.40458	0.49014	1.14e-21	1.82e-20
CSPG4	ENSG00000173546	chondroitin sulfate proteoglycan 4	1.4867	0.572115	1.35e-21	2.15e-20
TRA2A	ENSG00000164548	transformer 2 alpha homolog	0.759166	-0.397512	1.36e-21	2.17e-20
FASN	ENSG00000169710	fatty acid synthase	1.37225	0.456543	1.42e-21	2.25e-20
PDGFC	ENSG00000145431	platelet derived growth factor C	1.57303	0.65355	1.44e-21	2.29e-20
PAG1	ENSG00000076641	phosphoprotein membrane anchor with glycosphingolipid microdomains 1	0.340609	-1.55381	1.48e-21	2.34e-20
MYPOP	ENSG00000176182	Myb related transcription factor, partner of profilin	1.80746	0.85396	1.57e-21	2.49e-20
RCOR2	ENSG00000167771	REST corepressor 2	9.26648	3.21202	1.74e-21	2.76e-20
TASOR	ENSG00000163946	transcription activation suppressor	1.50078	0.585709	1.79e-21	2.82e-20
MRS2	ENSG00000124532	magnesium transporter MRS2	0.72439	-0.465162	1.91e-21	3.02e-20
MNX1	ENSG00000130675	motor neuron and pancreas homeobox 1	1.70525	0.769984	2.01e-21	3.16e-20
AARS1	ENSG00000090861	alanyl-tRNA synthetase 1	1.30076	0.379358	2.05e-21	3.24e-20
MOB1A	ENSG00000114978	MOB kinase activator 1A	0.767619	-0.381538	2.11e-21	3.32e-20
EMC10	ENSG00000161671	ER membrane protein complex subunit 10	1.25049	0.322496	2.37e-21	3.73e-20
RNF139	ENSG00000170881	ring finger protein 139	0.731255	-0.451554	2.69e-21	4.22e-20
RIMKLA	ENSG00000177181	ribosomal modification protein rimK like family member A	0.546763	-0.871013	2.69e-21	4.22e-20
WDR1	ENSG00000071127	WD repeat domain 1	0.811951	-0.300535	2.72e-21	4.27e-20
TTLL7	ENSG00000137941	tubulin tyrosine ligase like 7	2.94759	1.55954	2.76e-21	4.32e-20
VEZF1	ENSG00000136451	vascular endothelial zinc finger 1	1.29757	0.375815	2.84e-21	4.44e-20
MTA2	ENSG00000149480	metastasis associated 1 family member 2	0.808896	-0.305974	2.98e-21	4.66e-20
TMEM11	ENSG00000178307	transmembrane protein 11	0.634175	-0.657047	3.29e-21	5.12e-20
ZNF84	ENSG00000198040	zinc finger protein 84	1.8152	0.860125	3.5e-21	5.45e-20
ATP6V1E1	ENSG00000131100	ATPase H+ transporting V1 subunit E1	0.728579	-0.456842	3.52e-21	5.49e-20
DDX46	ENSG00000145833	DEAD-box helicase 46	0.764925	-0.38661	3.75e-21	5.83e-20
FAM3D	ENSG00000198643	FAM3 metabolism regulating signaling molecule D	1.87208	0.904639	4.15e-21	6.43e-20
PLK1	ENSG00000166851	polo like kinase 1	0.78668	-0.346152	4.15e-21	6.43e-20
KDM5C	ENSG00000126012	lysine demethylase 5C	1.23625	0.305972	4.65e-21	7.2e-20
SHISA5	ENSG00000164054	shisa family member 5	1.3287	0.410011	5.29e-21	8.19e-20
SBSPON	ENSG00000164764	somatomedin B and thrombospondin type 1 domain containing	0.673462	-0.570332	5.52e-21	8.53e-20
HDAC3	ENSG00000171720	histone deacetylase 3	1.32979	0.411204	5.55e-21	8.57e-20
PGK1	ENSG00000102144	phosphoglycerate kinase 1	0.801918	-0.318473	5.79e-21	8.94e-20
TNFSF10	ENSG00000121858	TNF superfamily member 10	2.49225	1.31745	5.97e-21	9.2e-20
UGT1A8	ENSG00000242366	UDP glucuronosyltransferase family 1 member A8	0.581127	-0.783075	6.05e-21	9.31e-20
PBLD	ENSG00000108187	phenazine biosynthesis like protein domain containing	2.86105	1.51655	6.2e-21	9.53e-20
AFAP1	ENSG00000196526	actin filament associated protein 1	1.61783	0.694062	6.31e-21	9.69e-20
AHCY	ENSG00000101444	adenosylhomocysteinase	1.23107	0.29991	6.35e-21	9.74e-20
DDAH1	ENSG00000153904	dimethylarginine dimethylaminohydrolase 1	1.26922	0.34394	6.68e-21	1.02e-19
ARL8B	ENSG00000134108	ADP ribosylation factor like GTPase 8B	0.650937	-0.619409	7.71e-21	1.18e-19
ZMYM3	ENSG00000147130	zinc finger MYM-type containing 3	1.44158	0.527654	7.9e-21	1.21e-19
FBXO32	ENSG00000156804	F-box protein 32	1.79306	0.842421	7.95e-21	1.21e-19
TNC	ENSG00000041982	tenascin C	2.93583	1.55377	8.72e-21	1.33e-19
MCCC2	ENSG00000131844	methylcrotonoyl-CoA carboxylase 2	1.35945	0.443023	8.91e-21	1.36e-19
SRM	ENSG00000116649	spermidine synthase	0.756549	-0.402494	9.1e-21	1.39e-19
DHRS2	ENSG00000100867	dehydrogenase/reductase 2	0.532031	-0.910419	9.12e-21	1.39e-19
PLEKHG6	ENSG00000008323	pleckstrin homology and RhoGEF domain containing G6	0.644527	-0.633687	9.59e-21	1.46e-19
SBK1	ENSG00000188322	SH3 domain binding kinase 1	3.24282	1.69725	9.62e-21	1.46e-19
TRIM56	ENSG00000169871	tripartite motif containing 56	1.29463	0.372538	1.03e-20	1.56e-19
GADD45B	ENSG00000099860	growth arrest and DNA damage inducible beta	0.301052	-1.73192	1.04e-20	1.57e-19
SSBP1	ENSG00000106028	single stranded DNA binding protein 1	0.747953	-0.418981	1.06e-20	1.61e-19
HLA-E	ENSG00000204592	major histocompatibility complex, class I, E	1.3748	0.459224	1.19e-20	1.8e-19
DGKH	ENSG00000102780	diacylglycerol kinase eta	0.689132	-0.537147	1.25e-20	1.89e-19
RPL22	ENSG00000116251	ribosomal protein L22	0.783764	-0.351509	1.25e-20	1.89e-19
BCL2L15	ENSG00000188761	BCL2 like 15	0.428567	-1.22241	1.26e-20	1.89e-19
MCCC1	ENSG00000078070	methylcrotonoyl-CoA carboxylase 1	1.46948	0.555304	1.27e-20	1.92e-19
HERC1	ENSG00000103657	HECT and RLD domain containing E3 ubiquitin protein ligase family member 1	1.40741	0.493039	1.31e-20	1.97e-19
APOL2	ENSG00000128335	apolipoprotein L2	1.73563	0.795457	1.38e-20	2.08e-19
TACSTD2	ENSG00000184292	tumor associated calcium signal transducer 2	1.68748	0.754873	1.41e-20	2.12e-19
SHH	ENSG00000164690	sonic hedgehog signaling molecule	0.583588	-0.776978	1.44e-20	2.16e-19
MINDY2	ENSG00000128923	MINDY lysine 48 deubiquitinase 2	0.592319	-0.755553	1.45e-20	2.17e-19
PPIP5K2	ENSG00000145725	diphosphoinositol pentakisphosphate kinase 2	1.59873	0.676924	1.45e-20	2.17e-19
DNAJA1	ENSG00000086061	DnaJ heat shock protein family (Hsp40) member A1	1.26072	0.334251	1.49e-20	2.22e-19
MARK4	ENSG00000007047	microtubule affinity regulating kinase 4	1.60176	0.679661	1.6e-20	2.38e-19
DHCR7	ENSG00000172893	7-dehydrocholesterol reductase	1.33398	0.415741	1.61e-20	2.39e-19
LRRC8B	ENSG00000197147	leucine rich repeat containing 8 VRAC subunit B	0.657416	-0.605122	1.83e-20	2.73e-19
CCDC50	ENSG00000152492	coiled-coil domain containing 50	0.740423	-0.433579	1.85e-20	2.75e-19
EFNB2	ENSG00000125266	ephrin B2	1.3444	0.426963	1.85e-20	2.75e-19
PRKCA	ENSG00000154229	protein kinase C alpha	1.36213	0.445865	1.96e-20	2.9e-19
PPA1	ENSG00000180817	inorganic pyrophosphatase 1	0.822973	-0.281083	2.04e-20	3.02e-19
KLK6	ENSG00000167755	kallikrein related peptidase 6	1.26714	0.341579	2.08e-20	3.07e-19
SIPA1L3	ENSG00000105738	signal induced proliferation associated 1 like 3	1.25054	0.322555	2.1e-20	3.1e-19
C12orf57	ENSG00000111678	chromosome 12 open reading frame 57	0.583509	-0.777174	2.15e-20	3.17e-19
ARHGEF9	ENSG00000131089	Cdc42 guanine nucleotide exchange factor 9	1.72605	0.787473	2.25e-20	3.31e-19
GALNT11	ENSG00000178234	polypeptide N-acetylgalactosaminyltransferase 11	0.623498	-0.681543	2.3e-20	3.38e-19
CHKA	ENSG00000110721	choline kinase alpha	0.717857	-0.478232	2.32e-20	3.41e-19
SFXN2	ENSG00000156398	sideroflexin 2	1.58643	0.665782	2.55e-20	3.75e-19
STX17	ENSG00000136874	syntaxin 17	0.598209	-0.741279	2.78e-20	4.09e-19
GAPDH	ENSG00000111640	glyceraldehyde-3-phosphate dehydrogenase	0.833512	-0.262725	2.84e-20	4.17e-19
ZCCHC14	ENSG00000140948	zinc finger CCHC-type containing 14	1.3239	0.404792	2.94e-20	4.31e-19
KLF6	ENSG00000067082	Kruppel like factor 6	1.3767	0.461214	3.09e-20	4.53e-19
MAP3K20	ENSG00000091436	mitogen-activated protein kinase kinase kinase 20	0.691074	-0.533088	3.16e-20	4.62e-19
EFHD2	ENSG00000142634	EF-hand domain family member D2	1.33583	0.41774	3.24e-20	4.74e-19
FAM131B	ENSG00000159784	family with sequence similarity 131 member B	1.92454	0.944514	3.39e-20	4.94e-19
CMPK2	ENSG00000134326	cytidine/uridine monophosphate kinase 2	2.58995	1.37292	3.42e-20	4.99e-19
PFKFB3	ENSG00000170525	6-phosphofructo-2-kinase/fructose-2,6-biphosphatase 3	1.42962	0.515635	3.49e-20	5.08e-19
MAGED2	ENSG00000102316	MAGE family member D2	1.51553	0.599819	3.76e-20	5.47e-19
GTF2H3	ENSG00000111358	general transcription factor IIH subunit 3	1.4845	0.569975	4.24e-20	6.16e-19
AP2B1	ENSG00000006125	adaptor related protein complex 2 subunit beta 1	1.22826	0.296612	4.34e-20	6.3e-19
AURKA	ENSG00000087586	aurora kinase A	0.757823	-0.400067	4.58e-20	6.64e-19
HSH2D	ENSG00000196684	hematopoietic SH2 domain containing	2.21006	1.14409	4.6e-20	6.66e-19
KIF23	ENSG00000137807	kinesin family member 23	0.747461	-0.419929	4.92e-20	7.12e-19
MIER3	ENSG00000155545	MIER family member 3	0.675039	-0.566958	5.18e-20	7.49e-19
IL1RAP	ENSG00000196083	interleukin 1 receptor accessory protein	0.534043	-0.904972	5.29e-20	7.63e-19
PDE8A	ENSG00000073417	phosphodiesterase 8A	1.37098	0.455209	5.76e-20	8.32e-19
FAM102A	ENSG00000167106	family with sequence similarity 102 member A	1.34608	0.428766	5.98e-20	8.61e-19
PPP2CA	ENSG00000113575	protein phosphatase 2 catalytic subunit alpha	0.786728	-0.346063	7.07e-20	1.02e-18
CAP1	ENSG00000131236	cyclase associated actin cytoskeleton regulatory protein 1	0.818188	-0.289496	7.28e-20	1.05e-18
RPL26L1	ENSG00000037241	ribosomal protein L26 like 1	1.74635	0.804342	8.04e-20	1.16e-18
PPP1R9B	ENSG00000108819	protein phosphatase 1 regulatory subunit 9B	1.35272	0.435858	8.17e-20	1.17e-18
FOXK2	ENSG00000141568	forkhead box K2	1.2943	0.372167	8.36e-20	1.2e-18
CYFIP1	ENSG00000273749	cytoplasmic FMR1 interacting protein 1	1.20779	0.27237	8.75e-20	1.25e-18
VANGL1	ENSG00000173218	VANGL planar cell polarity protein 1	1.33633	0.418278	9.12e-20	1.3e-18
NUSAP1	ENSG00000137804	nucleolar and spindle associated protein 1	0.744958	-0.42477	9.17e-20	1.31e-18
HEPH	ENSG00000089472	hephaestin	1.54658	0.629084	9.18e-20	1.31e-18
COTL1	ENSG00000103187	coactosin like F-actin binding protein 1	1.34385	0.426376	9.64e-20	1.37e-18
GPSM1	ENSG00000160360	G protein signaling modulator 1	2.44254	1.28838	1.01e-19	1.43e-18
TSN	ENSG00000211460	translin	0.727204	-0.459568	1.09e-19	1.55e-18
BECN1	ENSG00000126581	beclin 1	1.44738	0.533446	1.09e-19	1.56e-18
CTR9	ENSG00000198730	CTR9 homolog, Paf1/RNA polymerase II complex component	0.71395	-0.486104	1.15e-19	1.64e-18
LUZP1	ENSG00000169641	leucine zipper protein 1	1.36692	0.450932	1.23e-19	1.74e-18
LDHB	ENSG00000111716	lactate dehydrogenase B	0.811977	-0.30049	1.27e-19	1.81e-18
PLA2G4A	ENSG00000116711	phospholipase A2 group IVA	0.725397	-0.463157	1.37e-19	1.93e-18
PHF6	ENSG00000156531	PHD finger protein 6	0.701056	-0.512399	1.38e-19	1.96e-18
MCTP2	ENSG00000140563	multiple C2 and transmembrane domain containing 2	0.622765	-0.683241	1.4e-19	1.98e-18
TRIO	ENSG00000038382	trio Rho guanine nucleotide exchange factor	1.29883	0.377212	1.42e-19	2.01e-18
PHLDA1	ENSG00000139289	pleckstrin homology like domain family A member 1	1.28857	0.365771	1.58e-19	2.22e-18
C1D	ENSG00000197223	C1D nuclear receptor corepressor	0.477357	-1.06686	1.6e-19	2.26e-18
MGST2	ENSG00000085871	microsomal glutathione S-transferase 2	0.585011	-0.773465	1.61e-19	2.26e-18
SGSH	ENSG00000181523	N-sulfoglucosamine sulfohydrolase	1.66323	0.733984	1.61e-19	2.26e-18
SART1	ENSG00000175467	spliceosome associated factor 1, recruiter of U4/U6.U5 tri-snRNP	1.36679	0.450793	1.63e-19	2.29e-18
YIPF3	ENSG00000137207	Yip1 domain family member 3	1.33621	0.418152	1.69e-19	2.37e-18
ZBTB4	ENSG00000174282	zinc finger and BTB domain containing 4	1.42226	0.508185	1.76e-19	2.47e-18
SSR2	ENSG00000163479	signal sequence receptor subunit 2	1.22653	0.294588	1.83e-19	2.56e-18
DAG1	ENSG00000173402	dystroglycan 1	1.29399	0.371826	1.88e-19	2.63e-18
PSMD14	ENSG00000115233	proteasome 26S subunit, non-ATPase 14	0.744992	-0.424704	1.89e-19	2.64e-18
LONP2	ENSG00000102910	lon peptidase 2, peroxisomal	1.32368	0.404557	1.94e-19	2.7e-18
ZNF267	ENSG00000185947	zinc finger protein 267	1.69541	0.761636	2.04e-19	2.84e-18
RBMS1	ENSG00000153250	RNA binding motif single stranded interacting protein 1	0.606247	-0.722021	2.08e-19	2.9e-18
TRAF3	ENSG00000131323	TNF receptor associated factor 3	1.53538	0.6186	2.1e-19	2.92e-18
RIT1	ENSG00000143622	Ras like without CAAX 1	1.56195	0.643348	2.15e-19	2.99e-18
UBE2W	ENSG00000104343	ubiquitin conjugating enzyme E2 W	0.603304	-0.729042	2.18e-19	3.03e-18
ATAD2	ENSG00000156802	ATPase family AAA domain containing 2	0.754251	-0.406883	2.18e-19	3.03e-18
TMEM14B	ENSG00000137210	transmembrane protein 14B	0.73548	-0.443242	2.22e-19	3.08e-18
ZBTB20	ENSG00000181722	zinc finger and BTB domain containing 20	1.87459	0.906576	2.44e-19	3.38e-18
ELOVL6	ENSG00000170522	ELOVL fatty acid elongase 6	0.737953	-0.438399	2.46e-19	3.4e-18
MCM4	ENSG00000104738	minichromosome maintenance complex component 4	0.794504	-0.331874	2.62e-19	3.62e-18
CS	ENSG00000062485	citrate synthase	1.22413	0.291754	2.66e-19	3.67e-18
AGO2	ENSG00000123908	argonaute RISC catalytic component 2	1.28328	0.359833	2.72e-19	3.76e-18
LPCAT4	ENSG00000176454	lysophosphatidylcholine acyltransferase 4	0.747853	-0.419173	2.74e-19	3.77e-18
AGPAT5	ENSG00000155189	1-acylglycerol-3-phosphate O-acyltransferase 5	0.637905	-0.648586	2.85e-19	3.92e-18
FKBP10	ENSG00000141756	FKBP prolyl isomerase 10	1.4266	0.512585	2.96e-19	4.08e-18
SERPINB9	ENSG00000170542	serpin family B member 9	0.495391	-1.01336	3.13e-19	4.3e-18
TGIF2	ENSG00000118707	TGFB induced factor homeobox 2	1.55298	0.635035	3.19e-19	4.37e-18
NDFIP2	ENSG00000102471	Nedd4 family interacting protein 2	0.696189	-0.522449	3.23e-19	4.43e-18
ANKRD42	ENSG00000137494	ankyrin repeat domain 42	0.520635	-0.941657	3.29e-19	4.5e-18
USP14	ENSG00000101557	ubiquitin specific peptidase 14	0.774531	-0.368604	3.41e-19	4.66e-18
BCAS1	ENSG00000064787	brain enriched myelin associated protein 1	1.29523	0.37321	3.44e-19	4.71e-18
NECTIN3	ENSG00000177707	nectin cell adhesion molecule 3	0.641802	-0.6398	3.73e-19	5.09e-18
SNX5	ENSG00000089006	sorting nexin 5	0.796475	-0.328299	3.8e-19	5.18e-18
CELSR3	ENSG00000008300	cadherin EGF LAG seven-pass G-type receptor 3	1.51424	0.59859	3.93e-19	5.36e-18
BSDC1	ENSG00000160058	BSD domain containing 1	1.29683	0.374994	4.05e-19	5.52e-18
MBD6	ENSG00000166987	methyl-CpG binding domain protein 6	1.50174	0.586633	4.09e-19	5.56e-18
PRKCD	ENSG00000163932	protein kinase C delta	0.741147	-0.432167	4.09e-19	5.56e-18
LARGE1	ENSG00000133424	LARGE xylosyl- and glucuronyltransferase 1	1.64478	0.717897	4.24e-19	5.76e-18
ANKRD13B	ENSG00000198720	ankyrin repeat domain 13B	1.53297	0.616331	4.32e-19	5.86e-18
NCBP2	ENSG00000114503	nuclear cap binding protein subunit 2	0.768534	-0.379819	4.44e-19	6.02e-18
NUDC	ENSG00000090273	nuclear distribution C, dynein complex regulator	1.23661	0.306392	4.48e-19	6.06e-18
ZBTB17	ENSG00000116809	zinc finger and BTB domain containing 17	1.64665	0.719537	4.5e-19	6.08e-18
FGFR4	ENSG00000160867	fibroblast growth factor receptor 4	1.42417	0.510122	4.7e-19	6.35e-18
MFSD14A	ENSG00000156875	major facilitator superfamily domain containing 14A	0.710029	-0.49405	4.72e-19	6.36e-18
TMEM30A	ENSG00000112697	transmembrane protein 30A	1.32743	0.408636	4.9e-19	6.6e-18
IKZF2	ENSG00000030419	IKAROS family zinc finger 2	2.22784	1.15564	5.07e-19	6.82e-18
FUBP3	ENSG00000107164	far upstream element binding protein 3	0.768829	-0.379265	5.29e-19	7.12e-18
AKAP11	ENSG00000023516	A-kinase anchoring protein 11	0.711636	-0.490788	5.52e-19	7.42e-18
CAST	ENSG00000153113	calpastatin	0.758017	-0.399698	5.53e-19	7.43e-18
CCNB1	ENSG00000134057	cyclin B1	0.798516	-0.324607	5.64e-19	7.57e-18
WFS1	ENSG00000109501	wolframin ER transmembrane glycoprotein	0.723071	-0.467791	5.78e-19	7.74e-18
FAM98B	ENSG00000171262	family with sequence similarity 98 member B	0.732888	-0.448335	5.85e-19	7.84e-18
CDHR5	ENSG00000099834	cadherin related family member 5	0.605809	-0.723064	6.03e-19	8.07e-18
ZNF587	ENSG00000198466	zinc finger protein 587	1.27977	0.355879	6.04e-19	8.07e-18
DCPS	ENSG00000110063	decapping enzyme, scavenger	0.759213	-0.397424	6.25e-19	8.34e-18
TRAPPC12	ENSG00000171853	trafficking protein particle complex subunit 12	1.40556	0.491144	6.27e-19	8.37e-18
HJURP	ENSG00000123485	Holliday junction recognition protein	0.722008	-0.469913	6.51e-19	8.67e-18
SIRT2	ENSG00000068903	sirtuin 2	1.42672	0.512704	6.56e-19	8.73e-18
RPL21	ENSG00000122026	ribosomal protein L21	0.764232	-0.387917	6.58e-19	8.75e-18
PRPF31	ENSG00000105618	pre-mRNA processing factor 31	1.26448	0.338546	6.6e-19	8.76e-18
DTD1	ENSG00000125821	D-aminoacyl-tRNA deacylase 1	0.708987	-0.496168	6.63e-19	8.81e-18
TFAM	ENSG00000108064	transcription factor A, mitochondrial	0.783201	-0.352546	6.9e-19	9.14e-18
TRAPPC9	ENSG00000167632	trafficking protein particle complex subunit 9	1.33147	0.413024	7.05e-19	9.35e-18
NUDT3	ENSG00000272325	nudix hydrolase 3	1.34346	0.425949	7.19e-19	9.52e-18
GOLM1	ENSG00000135052	golgi membrane protein 1	0.783422	-0.352138	7.42e-19	9.8e-18
ZFP36L1	ENSG00000185650	ZFP36 ring finger protein like 1	1.30934	0.388841	7.42e-19	9.8e-18
TAX1BP1	ENSG00000106052	Tax1 binding protein 1	1.32138	0.402044	7.54e-19	9.95e-18
MBOAT1	ENSG00000172197	membrane bound O-acyltransferase domain containing 1	0.505434	-0.984406	7.76e-19	1.02e-17
RPUSD1	ENSG00000007376	RNA pseudouridine synthase domain containing 1	1.41269	0.498448	8e-19	1.05e-17
ABCE1	ENSG00000164163	ATP binding cassette subfamily E member 1	0.793303	-0.334055	8.09e-19	1.06e-17
ANP32E	ENSG00000143401	acidic nuclear phosphoprotein 32 family member E	0.750306	-0.414449	8.11e-19	1.07e-17
MYRF	ENSG00000124920	myelin regulatory factor	0.81088	-0.30244	8.74e-19	1.15e-17
SMARCC2	ENSG00000139613	SWI/SNF related, matrix associated, actin dependent regulator of chromatin subfamily c member 2	1.30632	0.385509	9.01e-19	1.18e-17
SREK1	ENSG00000153914	splicing regulatory glutamic acid and lysine rich protein 1	0.773715	-0.370127	9.16e-19	1.2e-17
SMARCA1	ENSG00000102038	SWI/SNF related, matrix associated, actin dependent regulator of chromatin, subfamily a, member 1	1.41282	0.498579	9.29e-19	1.22e-17
RPS6KB1	ENSG00000108443	ribosomal protein S6 kinase B1	0.717096	-0.479762	9.34e-19	1.22e-17
SLC36A1	ENSG00000123643	solute carrier family 36 member 1	0.553718	-0.852777	9.62e-19	1.26e-17
ZBTB7A	ENSG00000178951	zinc finger and BTB domain containing 7A	1.34688	0.429625	1.05e-18	1.37e-17
WIPI2	ENSG00000157954	WD repeat domain, phosphoinositide interacting 2	1.33882	0.420963	1.09e-18	1.42e-17
WIZ	ENSG00000011451	WIZ zinc finger	1.40646	0.492066	1.1e-18	1.44e-17
POMGNT1	ENSG00000085998	protein O-linked mannose N-acetylglucosaminyltransferase 1 (beta 1,2-)	1.42724	0.513233	1.2e-18	1.56e-17
ABCC8	ENSG00000006071	ATP binding cassette subfamily C member 8	7.26357	2.86068	1.28e-18	1.66e-17
RPL23	ENSG00000125691	ribosomal protein L23	0.773626	-0.370292	1.29e-18	1.68e-17
PRMT3	ENSG00000185238	protein arginine methyltransferase 3	0.720401	-0.473127	1.35e-18	1.75e-17
BAIAP2L1	ENSG00000006453	BAR/IMD domain containing adaptor protein 2 like 1	1.27468	0.350134	1.37e-18	1.78e-17
PAK1	ENSG00000149269	p21 (RAC1) activated kinase 1	1.28015	0.356315	1.43e-18	1.86e-17
LRSAM1	ENSG00000148356	leucine rich repeat and sterile alpha motif containing 1	1.61043	0.687442	1.57e-18	2.03e-17
MTSS1	ENSG00000170873	MTSS I-BAR domain containing 1	1.62204	0.697812	1.61e-18	2.08e-17
CYP3A5	ENSG00000106258	cytochrome P450 family 3 subfamily A member 5	1.55091	0.633113	1.66e-18	2.15e-17
HSD17B4	ENSG00000133835	hydroxysteroid 17-beta dehydrogenase 4	0.776893	-0.364213	1.67e-18	2.15e-17
ACSL4	ENSG00000068366	acyl-CoA synthetase long chain family member 4	0.739623	-0.435138	1.8e-18	2.32e-17
LHPP	ENSG00000107902	phospholysine phosphohistidine inorganic pyrophosphate phosphatase	1.91699	0.938843	1.9e-18	2.45e-17
PTP4A1	ENSG00000112245	protein tyrosine phosphatase 4A1	0.77046	-0.376207	1.95e-18	2.51e-17
MTA1	ENSG00000182979	metastasis associated 1	1.29576	0.373803	1.97e-18	2.53e-17
SLC35G1	ENSG00000176273	solute carrier family 35 member G1	0.591542	-0.757447	1.97e-18	2.53e-17
EPS8L3	ENSG00000198758	EPS8 like 3	0.711214	-0.491644	1.97e-18	2.53e-17
IVNS1ABP	ENSG00000116679	influenza virus NS1A binding protein	1.23753	0.30746	2.01e-18	2.58e-17
PROSER1	ENSG00000120685	proline and serine rich 1	1.44965	0.535706	2.01e-18	2.58e-17
CENPK	ENSG00000123219	centromere protein K	0.675463	-0.566051	2.1e-18	2.69e-17
UBE2D3	ENSG00000109332	ubiquitin conjugating enzyme E2 D3	0.791109	-0.338052	2.13e-18	2.73e-17
PARD3	ENSG00000148498	par-3 family cell polarity regulator	1.34419	0.426742	2.16e-18	2.76e-17
BOD1	ENSG00000145919	biorientation of chromosomes in cell division 1	1.37562	0.460078	2.17e-18	2.77e-17
ASCL2	ENSG00000183734	achaete-scute family bHLH transcription factor 2	2.59821	1.37752	2.19e-18	2.79e-17
AQP5	ENSG00000161798	aquaporin 5	1.65841	0.729799	2.19e-18	2.79e-17
NBPF9	ENSG00000269713	NBPF member 9	0.697468	-0.519801	2.2e-18	2.8e-17
RASA1	ENSG00000145715	RAS p21 protein activator 1	1.39841	0.483786	2.4e-18	3.05e-17
ANKRD52	ENSG00000139645	ankyrin repeat domain 52	1.33666	0.418632	2.41e-18	3.07e-17
NCK2	ENSG00000071051	NCK adaptor protein 2	1.4343	0.520351	2.45e-18	3.1e-17
TRPC4AP	ENSG00000100991	transient receptor potential cation channel subfamily C member 4 associated protein	1.27282	0.348032	2.8e-18	3.56e-17
PROM2	ENSG00000155066	prominin 2	0.729505	-0.45501	2.87e-18	3.64e-17
EHMT1	ENSG00000181090	euchromatic histone lysine methyltransferase 1	1.28197	0.358366	3e-18	3.79e-17
CCL5	ENSG00000271503	C-C motif chemokine ligand 5	9.26147	3.21124	3e-18	3.8e-17
RALGDS	ENSG00000160271	ral guanine nucleotide dissociation stimulator	1.33527	0.417129	3.08e-18	3.9e-17
CAPN5	ENSG00000149260	calpain 5	0.740161	-0.434088	3.3e-18	4.16e-17
P3H1	ENSG00000117385	prolyl 3-hydroxylase 1	1.66628	0.736633	3.31e-18	4.17e-17
ARHGAP23	ENSG00000275832	Rho GTPase activating protein 23	0.80399	-0.314751	3.33e-18	4.19e-17
RBM14	ENSG00000239306	RNA binding motif protein 14	0.712944	-0.488139	3.43e-18	4.32e-17
TOMM6	ENSG00000214736	translocase of outer mitochondrial membrane 6	0.773507	-0.370514	3.45e-18	4.34e-17
KLRC3	ENSG00000205810	killer cell lectin like receptor C3	12.64	3.65992	3.54e-18	4.45e-17
TSHZ1	ENSG00000179981	teashirt zinc finger homeobox 1	1.7419	0.80066	3.55e-18	4.46e-17
CACNB3	ENSG00000167535	calcium voltage-gated channel auxiliary subunit beta 3	1.44324	0.529306	3.55e-18	4.46e-17
CD59	ENSG00000085063	CD59 molecule (CD59 blood group)	0.835095	-0.259987	3.62e-18	4.53e-17
ZNF275	ENSG00000063587	zinc finger protein 275	0.677137	-0.56248	3.71e-18	4.65e-17
UBE2A	ENSG00000077721	ubiquitin conjugating enzyme E2 A	0.738854	-0.43664	3.74e-18	4.68e-17
TADA3	ENSG00000171148	transcriptional adaptor 3	1.38821	0.473226	3.88e-18	4.85e-17
THSD4	ENSG00000187720	thrombospondin type 1 domain containing 4	1.51048	0.595012	4.22e-18	5.28e-17
SLC8A1	ENSG00000183023	solute carrier family 8 member A1	6.38226	2.67407	4.23e-18	5.29e-17
ARNT	ENSG00000143437	aryl hydrocarbon receptor nuclear translocator	1.39537	0.480645	4.37e-18	5.44e-17
WNT11	ENSG00000085741	Wnt family member 11	0.0734589	-3.76692	4.56e-18	5.69e-17
ERI1	ENSG00000104626	exoribonuclease 1	0.556314	-0.846028	4.57e-18	5.69e-17
RPS24	ENSG00000138326	ribosomal protein S24	0.804127	-0.314505	4.6e-18	5.72e-17
EIF4B	ENSG00000063046	eukaryotic translation initiation factor 4B	0.830136	-0.268581	4.75e-18	5.9e-17
CTNNBIP1	ENSG00000178585	catenin beta interacting protein 1	1.77597	0.828607	4.91e-18	6.1e-17
SARS1	ENSG00000031698	seryl-tRNA synthetase 1	1.27032	0.345194	4.95e-18	6.13e-17
MRPL13	ENSG00000172172	mitochondrial ribosomal protein L13	0.742672	-0.429203	5.07e-18	6.29e-17
ZNF3	ENSG00000166526	zinc finger protein 3	1.39397	0.479202	5.58e-18	6.91e-17
CASP7	ENSG00000165806	caspase 7	1.62626	0.701562	5.59e-18	6.92e-17
THEM4	ENSG00000159445	thioesterase superfamily member 4	0.676982	-0.562811	5.98e-18	7.39e-17
PLD1	ENSG00000075651	phospholipase D1	0.704485	-0.505359	6.22e-18	7.67e-17
DNMT3A	ENSG00000119772	DNA methyltransferase 3 alpha	1.56884	0.649695	6.62e-18	8.16e-17
KIF18B	ENSG00000186185	kinesin family member 18B	0.731831	-0.450417	6.71e-18	8.27e-17
DYRK1B	ENSG00000105204	dual specificity tyrosine phosphorylation regulated kinase 1B	1.65082	0.72318	7.03e-18	8.66e-17
REXO5	ENSG00000005189	RNA exonuclease 5	0.526539	-0.925387	7.12e-18	8.76e-17
PAQR3	ENSG00000163291	progestin and adipoQ receptor family member 3	0.614527	-0.702452	7.25e-18	8.91e-17
ZMIZ1	ENSG00000108175	zinc finger MIZ-type containing 1	0.769878	-0.377299	7.34e-18	9.01e-17
TNNC1	ENSG00000114854	troponin C1, slow skeletal and cardiac type	0.330469	-1.59741	7.82e-18	9.59e-17
LGR4	ENSG00000205213	leucine rich repeat containing G protein-coupled receptor 4	0.732476	-0.449147	7.83e-18	9.59e-17
FRK	ENSG00000111816	fyn related Src family tyrosine kinase	1.53213	0.615537	7.88e-18	9.64e-17
TOB2	ENSG00000183864	transducer of ERBB2, 2	1.35215	0.435257	7.88e-18	9.64e-17
MTMR1	ENSG00000063601	myotubularin related protein 1	0.762251	-0.391661	8e-18	9.78e-17
SMARCAD1	ENSG00000163104	SWI/SNF-related, matrix-associated actin-dependent regulator of chromatin, subfamily a, containing DEAD/H box 1	0.730054	-0.453924	8.18e-18	9.99e-17
TTC26	ENSG00000105948	tetratricopeptide repeat domain 26	0.547622	-0.868748	8.26e-18	1.01e-16
RPL37	ENSG00000145592	ribosomal protein L37	0.822697	-0.281567	8.42e-18	1.03e-16
ATE1	ENSG00000107669	arginyltransferase 1	0.759019	-0.397791	8.54e-18	1.04e-16
ITGB5	ENSG00000082781	integrin subunit beta 5	0.808436	-0.306794	8.85e-18	1.08e-16
SYPL1	ENSG00000008282	synaptophysin like 1	0.809356	-0.305154	8.96e-18	1.09e-16
WNK2	ENSG00000165238	WNK lysine deficient protein kinase 2	1.31619	0.396363	9.26e-18	1.13e-16
GLUL	ENSG00000135821	glutamate-ammonia ligase	1.25862	0.331845	9.76e-18	1.19e-16
ILRUN	ENSG00000196821	inflammation and lipid regulator with UBA-like and NBR1-like domains	1.2793	0.355355	9.79e-18	1.19e-16
CXCL16	ENSG00000161921	C-X-C motif chemokine ligand 16	0.588619	-0.764595	1.05e-17	1.27e-16
KLHL42	ENSG00000087448	kelch like family member 42	0.682185	-0.551765	1.15e-17	1.39e-16
BCOR	ENSG00000183337	BCL6 corepressor	0.684037	-0.547854	1.18e-17	1.43e-16
CD46	ENSG00000117335	CD46 molecule	1.19906	0.261902	1.19e-17	1.44e-16
UQCC1	ENSG00000101019	ubiquinol-cytochrome c reductase complex assembly factor 1	1.55713	0.638886	1.21e-17	1.46e-16
ARHGEF2	ENSG00000116584	Rho/Rac guanine nucleotide exchange factor 2	1.30527	0.384348	1.25e-17	1.51e-16
FMNL2	ENSG00000157827	formin like 2	1.41415	0.499931	1.27e-17	1.54e-16
TMEM30B	ENSG00000182107	transmembrane protein 30B	0.74435	-0.425947	1.31e-17	1.58e-16
TRIM31	ENSG00000204616	tripartite motif containing 31	0.725477	-0.462999	1.31e-17	1.58e-16
RPL27	ENSG00000131469	ribosomal protein L27	0.786477	-0.346524	1.32e-17	1.59e-16
WARS1	ENSG00000140105	tryptophanyl-tRNA synthetase 1	0.789744	-0.340542	1.34e-17	1.62e-16
CSDE1	ENSG00000009307	cold shock domain containing E1	0.831085	-0.266933	1.35e-17	1.62e-16
ARAP1	ENSG00000186635	ArfGAP with RhoGAP domain, ankyrin repeat and PH domain 1	1.31441	0.394415	1.4e-17	1.67e-16
ZNRF1	ENSG00000186187	zinc and ring finger 1	1.63098	0.705741	1.42e-17	1.7e-16
IDS	ENSG00000010404	iduronate 2-sulfatase	0.732037	-0.450012	1.43e-17	1.71e-16
AKT1S1	ENSG00000204673	AKT1 substrate 1	1.25227	0.324545	1.47e-17	1.76e-16
MTF1	ENSG00000188786	metal regulatory transcription factor 1	1.49185	0.577098	1.48e-17	1.77e-16
DNAJC30	ENSG00000176410	DnaJ heat shock protein family (Hsp40) member C30	1.60883	0.686013	1.51e-17	1.8e-16
TBRG4	ENSG00000136270	transforming growth factor beta regulator 4	0.797737	-0.326014	1.52e-17	1.81e-16
GRIN2D	ENSG00000105464	glutamate ionotropic receptor NMDA type subunit 2D	1.40418	0.489732	1.52e-17	1.81e-16
TSPAN15	ENSG00000099282	tetraspanin 15	1.30393	0.382862	1.53e-17	1.82e-16
SLC25A29	ENSG00000197119	solute carrier family 25 member 29	1.55417	0.636146	1.55e-17	1.84e-16
SYNE1	ENSG00000131018	spectrin repeat containing nuclear envelope protein 1	1.88908	0.917685	1.8e-17	2.14e-16
FLOT2	ENSG00000132589	flotillin 2	1.22865	0.297073	1.88e-17	2.24e-16
CCNJ	ENSG00000107443	cyclin J	1.60233	0.680169	2.03e-17	2.41e-16
GDA	ENSG00000119125	guanine deaminase	1.31257	0.392393	2.05e-17	2.44e-16
MMRN2	ENSG00000173269	multimerin 2	0.64279	-0.63758	2.14e-17	2.53e-16
KLHL12	ENSG00000117153	kelch like family member 12	1.39193	0.477084	2.15e-17	2.55e-16
NCSTN	ENSG00000162736	nicastrin	1.37605	0.460535	2.16e-17	2.55e-16
ZFAND5	ENSG00000107372	zinc finger AN1-type containing 5	1.24845	0.320134	2.16e-17	2.55e-16
PARP6	ENSG00000137817	poly(ADP-ribose) polymerase family member 6	1.44773	0.533793	2.26e-17	2.66e-16
NECTIN1	ENSG00000110400	nectin cell adhesion molecule 1	1.25192	0.324137	2.36e-17	2.78e-16
NOL7	ENSG00000225921	nucleolar protein 7	0.738083	-0.438145	2.39e-17	2.82e-16
RASSF10	ENSG00000189431	Ras association domain family member 10	1.48022	0.565808	2.5e-17	2.95e-16
ARMC8	ENSG00000114098	armadillo repeat containing 8	0.701827	-0.510813	2.52e-17	2.97e-16
MBNL1	ENSG00000152601	muscleblind like splicing regulator 1	1.30903	0.388494	2.66e-17	3.13e-16
SMARCA4	ENSG00000127616	SWI/SNF related, matrix associated, actin dependent regulator of chromatin, subfamily a, member 4	1.25316	0.325573	2.67e-17	3.14e-16
GARS1	ENSG00000106105	glycyl-tRNA synthetase 1	1.25822	0.331388	2.82e-17	3.31e-16
U2AF2	ENSG00000063244	U2 small nuclear RNA auxiliary factor 2	0.804736	-0.313412	2.91e-17	3.41e-16
TUBB2A	ENSG00000137267	tubulin beta 2A class IIa	0.595583	-0.747624	2.95e-17	3.45e-16
MAPRE3	ENSG00000084764	microtubule associated protein RP/EB family member 3	0.58687	-0.768888	2.98e-17	3.48e-16
FER1L6	ENSG00000214814	fer-1 like family member 6	5.33102	2.41441	3.07e-17	3.59e-16
ULK1	ENSG00000177169	unc-51 like autophagy activating kinase 1	1.48946	0.574794	3.18e-17	3.72e-16
MFAP3	ENSG00000037749	microfibril associated protein 3	0.700573	-0.513393	3.2e-17	3.74e-16
H2BC5	ENSG00000158373	H2B clustered histone 5	4.27805	2.09695	3.41e-17	3.98e-16
CXCL10	ENSG00000169245	C-X-C motif chemokine ligand 10	5.92945	2.5679	3.58e-17	4.17e-16
MMP24OS	ENSG00000126005	MMP24 opposite strand	1.47548	0.561188	3.6e-17	4.19e-16
PRKAA1	ENSG00000132356	protein kinase AMP-activated catalytic subunit alpha 1	0.769563	-0.377888	3.61e-17	4.2e-16
NQO1	ENSG00000181019	NAD(P)H quinone dehydrogenase 1	0.805618	-0.311833	3.78e-17	4.39e-16
NUP155	ENSG00000113569	nucleoporin 155	0.78064	-0.357271	3.88e-17	4.5e-16
RHOU	ENSG00000116574	ras homolog family member U	0.61995	-0.689776	3.96e-17	4.59e-16
G6PD	ENSG00000160211	glucose-6-phosphate dehydrogenase	0.767542	-0.381683	4.02e-17	4.66e-16
CPOX	ENSG00000080819	coproporphyrinogen oxidase	0.679838	-0.556736	4.14e-17	4.8e-16
STAMBPL1	ENSG00000138134	STAM binding protein like 1	0.674223	-0.568702	4.17e-17	4.83e-16
GJB2	ENSG00000165474	gap junction protein beta 2	0.685408	-0.544965	4.4e-17	5.09e-16
STK38L	ENSG00000211455	serine/threonine kinase 38 like	1.41858	0.504448	4.52e-17	5.22e-16
HYAL2	ENSG00000068001	hyaluronidase 2	1.44939	0.535448	4.58e-17	5.28e-16
COX19	ENSG00000240230	cytochrome c oxidase assembly factor COX19	0.699356	-0.5159	4.69e-17	5.41e-16
LMO7	ENSG00000136153	LIM domain 7	1.31271	0.392544	4.92e-17	5.67e-16
TMEM205	ENSG00000105518	transmembrane protein 205	0.694871	-0.525182	4.97e-17	5.72e-16
PSMB8	ENSG00000204264	proteasome 20S subunit beta 8	1.81386	0.859063	4.99e-17	5.74e-16
SCARA3	ENSG00000168077	scavenger receptor class A member 3	4.00869	2.00313	5.26e-17	6.05e-16
MLLT1	ENSG00000130382	MLLT1 super elongation complex subunit	1.29989	0.378391	5.45e-17	6.26e-16
PNPLA2	ENSG00000177666	patatin like phospholipase domain containing 2	0.801448	-0.31932	5.54e-17	6.36e-16
OSBP	ENSG00000110048	oxysterol binding protein	1.26138	0.334999	5.78e-17	6.64e-16
SHANK2	ENSG00000162105	SH3 and multiple ankyrin repeat domains 2	2.00419	1.00302	6.12e-17	7.01e-16
OSBPL8	ENSG00000091039	oxysterol binding protein like 8	0.737582	-0.439125	6.54e-17	7.48e-16
ZSCAN2	ENSG00000176371	zinc finger and SCAN domain containing 2	1.76791	0.822042	6.54e-17	7.48e-16
SAMD5	ENSG00000203727	sterile alpha motif domain containing 5	0.644862	-0.632938	7.07e-17	8.08e-16
PLXNB1	ENSG00000164050	plexin B1	1.27491	0.350396	7.46e-17	8.52e-16
TSPAN3	ENSG00000140391	tetraspanin 3	0.784464	-0.35022	8.34e-17	9.52e-16
PRSS2	ENSG00000275896	serine protease 2	5.86243	2.5515	8.47e-17	9.66e-16
MACC1	ENSG00000183742	MET transcriptional regulator MACC1	1.3482	0.43103	8.67e-17	9.88e-16
OSBPL11	ENSG00000144909	oxysterol binding protein like 11	1.63658	0.710683	8.74e-17	9.96e-16
MRPS35	ENSG00000061794	mitochondrial ribosomal protein S35	0.797752	-0.325988	8.77e-17	9.98e-16
SLC16A1	ENSG00000155380	solute carrier family 16 member 1	0.79435	-0.332153	8.99e-17	1.02e-15
KIF11	ENSG00000138160	kinesin family member 11	0.773497	-0.370532	9.04e-17	1.03e-15
TRIP6	ENSG00000087077	thyroid hormone receptor interactor 6	2.04507	1.03215	9.05e-17	1.03e-15
ARL14	ENSG00000179674	ADP ribosylation factor like GTPase 14	2.06342	1.04503	9.29e-17	1.05e-15
CD68	ENSG00000129226	CD68 molecule	0.603185	-0.729327	9.32e-17	1.06e-15
OCLN	ENSG00000197822	occludin	0.686564	-0.542535	9.34e-17	1.06e-15
LAPTM4B	ENSG00000104341	lysosomal protein transmembrane 4 beta	0.796002	-0.329155	9.35e-17	1.06e-15
SCD	ENSG00000099194	stearoyl-CoA desaturase	1.20923	0.274083	9.41e-17	1.06e-15
PHC3	ENSG00000173889	polyhomeotic homolog 3	0.68892	-0.537592	9.55e-17	1.08e-15
TMF1	ENSG00000144747	TATA element modulatory factor 1	0.706811	-0.500604	9.83e-17	1.11e-15
DRAM2	ENSG00000156171	DNA damage regulated autophagy modulator 2	0.715572	-0.482832	9.91e-17	1.12e-15
RPS6	ENSG00000137154	ribosomal protein S6	0.829505	-0.269677	9.95e-17	1.12e-15
NCEH1	ENSG00000144959	neutral cholesterol ester hydrolase 1	0.741577	-0.431331	1.01e-16	1.14e-15
EEF2	ENSG00000167658	eukaryotic translation elongation factor 2	1.23696	0.306804	1.03e-16	1.16e-15
RAP1B	ENSG00000127314	RAP1B, member of RAS oncogene family	0.766106	-0.384385	1.15e-16	1.29e-15
CABIN1	ENSG00000099991	calcineurin binding protein 1	1.31948	0.399968	1.16e-16	1.31e-15
KLHL5	ENSG00000109790	kelch like family member 5	1.55338	0.635407	1.2e-16	1.34e-15
XPC	ENSG00000154767	XPC complex subunit, DNA damage recognition and repair factor	1.60948	0.686598	1.24e-16	1.4e-15
PELI2	ENSG00000139946	pellino E3 ubiquitin protein ligase family member 2	1.79375	0.842976	1.25e-16	1.41e-15
CAPN12	ENSG00000182472	calpain 12	0.670241	-0.577249	1.26e-16	1.41e-15
PPP6R2	ENSG00000100239	protein phosphatase 6 regulatory subunit 2	1.38901	0.474061	1.27e-16	1.42e-15
SACM1L	ENSG00000211456	SAC1 like phosphatidylinositide phosphatase	0.671221	-0.57514	1.28e-16	1.43e-15
FAM89A	ENSG00000182118	family with sequence similarity 89 member A	0.644917	-0.632815	1.28e-16	1.43e-15
GSTZ1	ENSG00000100577	glutathione S-transferase zeta 1	1.83297	0.874182	1.29e-16	1.44e-15
TRIM25	ENSG00000121060	tripartite motif containing 25	1.28643	0.363375	1.3e-16	1.44e-15
POLD2	ENSG00000106628	DNA polymerase delta 2, accessory subunit	0.802049	-0.318238	1.3e-16	1.45e-15
TMPRSS4	ENSG00000137648	transmembrane serine protease 4	0.718852	-0.476233	1.32e-16	1.47e-15
TRIB3	ENSG00000101255	tribbles pseudokinase 3	1.41464	0.500436	1.36e-16	1.51e-15
HNRNPH3	ENSG00000096746	heterogeneous nuclear ribonucleoprotein H3	1.28233	0.358771	1.42e-16	1.58e-15
XPNPEP1	ENSG00000108039	X-prolyl aminopeptidase 1	0.790255	-0.339609	1.43e-16	1.59e-15
C4orf3	ENSG00000164096	chromosome 4 open reading frame 3	1.51461	0.598948	1.49e-16	1.66e-15
CBX1	ENSG00000108468	chromobox 1	1.24806	0.319682	1.5e-16	1.66e-15
WBP4	ENSG00000120688	WW domain binding protein 4	1.60989	0.686962	1.6e-16	1.77e-15
PTPN11	ENSG00000179295	protein tyrosine phosphatase non-receptor type 11	1.29046	0.367887	1.64e-16	1.82e-15
PRXL2A	ENSG00000122378	peroxiredoxin like 2A	1.57124	0.651901	1.66e-16	1.83e-15
ECT2	ENSG00000114346	epithelial cell transforming 2	0.772167	-0.373016	1.72e-16	1.9e-15
TMBIM6	ENSG00000139644	transmembrane BAX inhibitor motif containing 6	0.835959	-0.258496	1.73e-16	1.91e-15
TNPO2	ENSG00000105576	transportin 2	1.27182	0.346889	1.74e-16	1.91e-15
SRC	ENSG00000197122	SRC proto-oncogene, non-receptor tyrosine kinase	1.28698	0.363994	1.78e-16	1.96e-15
PCIF1	ENSG00000100982	phosphorylated CTD interacting factor 1	0.774278	-0.369076	1.81e-16	1.99e-15
EIF3H	ENSG00000147677	eukaryotic translation initiation factor 3 subunit H	0.823435	-0.280273	1.82e-16	2e-15
TRIM38	ENSG00000112343	tripartite motif containing 38	1.52011	0.604174	1.84e-16	2.03e-15
LFNG	ENSG00000106003	LFNG O-fucosylpeptide 3-beta-N-acetylglucosaminyltransferase	1.43154	0.517571	1.87e-16	2.06e-15
NR2C2	ENSG00000177463	nuclear receptor subfamily 2 group C member 2	0.751234	-0.412666	1.88e-16	2.07e-15
IQGAP2	ENSG00000145703	IQ motif containing GTPase activating protein 2	0.704401	-0.505531	1.89e-16	2.07e-15
YBX1	ENSG00000065978	Y-box binding protein 1	0.82284	-0.281317	1.95e-16	2.14e-15
EZR	ENSG00000092820	ezrin	1.21015	0.275192	1.96e-16	2.14e-15
FAM168B	ENSG00000152102	family with sequence similarity 168 member B	0.819302	-0.287532	1.96e-16	2.15e-15
MEGF8	ENSG00000105429	multiple EGF like domains 8	1.39001	0.475099	2.09e-16	2.29e-15
RB1CC1	ENSG00000023287	RB1 inducible coiled-coil 1	0.702218	-0.510009	2.1e-16	2.3e-15
PACS1	ENSG00000175115	phosphofurin acidic cluster sorting protein 1	1.33124	0.412769	2.12e-16	2.32e-15
ASIC1	ENSG00000110881	acid sensing ion channel subunit 1	1.38414	0.468986	2.18e-16	2.38e-15
PCNP	ENSG00000081154	PEST proteolytic signal containing nuclear protein	0.823194	-0.280696	2.24e-16	2.45e-15
USP18	ENSG00000184979	ubiquitin specific peptidase 18	2.36536	1.24206	2.26e-16	2.46e-15
LIMCH1	ENSG00000064042	LIM and calponin homology domains 1	0.700094	-0.51438	2.3e-16	2.5e-15
CSNK1G2	ENSG00000133275	casein kinase 1 gamma 2	1.25041	0.322399	2.33e-16	2.54e-15
GCLC	ENSG00000001084	glutamate-cysteine ligase catalytic subunit	0.762415	-0.391351	2.46e-16	2.67e-15
OSBPL1A	ENSG00000141447	oxysterol binding protein like 1A	0.688451	-0.538574	2.65e-16	2.87e-15
CYTH2	ENSG00000105443	cytohesin 2	1.326	0.407083	2.65e-16	2.88e-15
EXOC4	ENSG00000131558	exocyst complex component 4	1.30737	0.386666	2.87e-16	3.11e-15
AKR1C1	ENSG00000187134	aldo-keto reductase family 1 member C1	1.62639	0.701676	2.88e-16	3.12e-15
SUN2	ENSG00000100242	Sad1 and UNC84 domain containing 2	1.36392	0.447759	2.94e-16	3.19e-15
LRIG3	ENSG00000139263	leucine rich repeats and immunoglobulin like domains 3	1.50333	0.588165	3.01e-16	3.26e-15
HES6	ENSG00000144485	hes family bHLH transcription factor 6	3.0532	1.61032	3.03e-16	3.27e-15
BDH2	ENSG00000164039	3-hydroxybutyrate dehydrogenase 2	1.95835	0.969638	3.08e-16	3.32e-15
HNRNPF	ENSG00000169813	heterogeneous nuclear ribonucleoprotein F	0.839721	-0.252017	3.08e-16	3.32e-15
UBE2L3	ENSG00000185651	ubiquitin conjugating enzyme E2 L3	0.754381	-0.406635	3.15e-16	3.39e-15
GNPAT	ENSG00000116906	glyceronephosphate O-acyltransferase	0.800067	-0.321806	3.35e-16	3.61e-15
CAVIN1	ENSG00000177469	caveolae associated protein 1	0.755396	-0.404695	3.5e-16	3.76e-15
SERPINB5	ENSG00000206075	serpin family B member 5	0.72868	-0.456643	3.72e-16	4e-15
RUNX2	ENSG00000124813	RUNX family transcription factor 2	0.546089	-0.872793	3.85e-16	4.14e-15
VGLL4	ENSG00000144560	vestigial like family member 4	1.43678	0.522835	3.86e-16	4.15e-15
TNS3	ENSG00000136205	tensin 3	1.27608	0.351717	3.97e-16	4.26e-15
ZNF189	ENSG00000136870	zinc finger protein 189	1.66347	0.734197	3.98e-16	4.27e-15
LZTFL1	ENSG00000163818	leucine zipper transcription factor like 1	0.593362	-0.753015	4.07e-16	4.36e-15
DOCK1	ENSG00000150760	dedicator of cytokinesis 1	1.32686	0.408014	4.44e-16	4.75e-15
LGALS3BP	ENSG00000108679	galectin 3 binding protein	1.19365	0.255376	4.98e-16	5.33e-15
ZFPM1	ENSG00000179588	zinc finger protein, FOG family member 1	0.612111	-0.708134	5.07e-16	5.42e-15
ATP1B1	ENSG00000143153	ATPase Na+/K+ transporting subunit beta 1	1.19983	0.262831	5.09e-16	5.43e-15
JARID2	ENSG00000008083	jumonji and AT-rich interaction domain containing 2	1.47545	0.561155	5.27e-16	5.63e-15
LMAN1	ENSG00000074695	lectin, mannose binding 1	0.788802	-0.342264	5.37e-16	5.73e-15
CACNB1	ENSG00000067191	calcium voltage-gated channel auxiliary subunit beta 1	0.547057	-0.870237	5.47e-16	5.83e-15
RGL2	ENSG00000237441	ral guanine nucleotide dissociation stimulator like 2	1.36746	0.451498	5.55e-16	5.91e-15
ZNF777	ENSG00000196453	zinc finger protein 777	1.44035	0.526419	5.59e-16	5.94e-15
MRPL3	ENSG00000114686	mitochondrial ribosomal protein L3	0.829007	-0.270544	5.61e-16	5.97e-15
ANKRD27	ENSG00000105186	ankyrin repeat domain 27	1.28569	0.362545	5.7e-16	6.05e-15
PRMT2	ENSG00000160310	protein arginine methyltransferase 2	1.40367	0.489202	6.09e-16	6.46e-15
MGAM2	ENSG00000257743	maltase-glucoamylase 2 (putative)	1.52556	0.609337	6.11e-16	6.48e-15
CAPN8	ENSG00000203697	calpain 8	1.25878	0.33203	6.24e-16	6.62e-15
LAMA5	ENSG00000130702	laminin subunit alpha 5	0.809642	-0.304644	6.51e-16	6.9e-15
AKAP13	ENSG00000170776	A-kinase anchoring protein 13	1.30245	0.381225	6.69e-16	7.08e-15
MBOAT7	ENSG00000125505	membrane bound O-acyltransferase domain containing 7	1.23225	0.301291	6.73e-16	7.12e-15
FGFR3	ENSG00000068078	fibroblast growth factor receptor 3	1.44744	0.533508	6.97e-16	7.37e-15
NAV3	ENSG00000067798	neuron navigator 3	6.9977	2.80688	7.04e-16	7.43e-15
NCOA7	ENSG00000111912	nuclear receptor coactivator 7	0.661707	-0.595735	7.15e-16	7.55e-15
TECPR1	ENSG00000205356	tectonin beta-propeller repeat containing 1	1.49508	0.580225	7.23e-16	7.62e-15
RPL14	ENSG00000188846	ribosomal protein L14	0.822206	-0.282428	7.23e-16	7.62e-15
ALDH1A1	ENSG00000165092	aldehyde dehydrogenase 1 family member A1	0.814424	-0.296147	7.84e-16	8.25e-15
R3HDM4	ENSG00000198858	R3H domain containing 4	1.35988	0.44348	7.92e-16	8.33e-15
DDX55	ENSG00000111364	DEAD-box helicase 55	0.682459	-0.551186	8.07e-16	8.48e-15
PRMT5	ENSG00000100462	protein arginine methyltransferase 5	0.799627	-0.322602	8.16e-16	8.57e-15
AADAC	ENSG00000114771	arylacetamide deacetylase	3.6269	1.85874	8.37e-16	8.78e-15
PPP1R15A	ENSG00000087074	protein phosphatase 1 regulatory subunit 15A	1.36514	0.449047	8.53e-16	8.95e-15
S100A14	ENSG00000189334	S100 calcium binding protein A14	1.41256	0.498307	8.63e-16	9.04e-15
ABHD14B	ENSG00000114779	abhydrolase domain containing 14B	1.41257	0.498318	9.05e-16	9.48e-15
MRPS22	ENSG00000175110	mitochondrial ribosomal protein S22	0.735491	-0.443221	9.17e-16	9.59e-15
TLN1	ENSG00000137076	talin 1	1.24288	0.313691	9.19e-16	9.61e-15
GCH1	ENSG00000131979	GTP cyclohydrolase 1	0.557219	-0.843682	9.33e-16	9.75e-15
BUD31	ENSG00000106245	BUD31 homolog	0.775927	-0.366008	9.37e-16	9.78e-15
EIF1AD	ENSG00000175376	eukaryotic translation initiation factor 1A domain containing	0.734604	-0.444961	9.47e-16	9.88e-15
VGLL1	ENSG00000102243	vestigial like family member 1	3.682	1.88049	9.7e-16	1.01e-14
B4GALT5	ENSG00000158470	beta-1,4-galactosyltransferase 5	1.25919	0.332491	9.81e-16	1.02e-14
CD44	ENSG00000026508	CD44 molecule (Indian blood group)	1.24565	0.316894	1.01e-15	1.05e-14
HMGCS2	ENSG00000134240	3-hydroxy-3-methylglutaryl-CoA synthase 2	1.52244	0.606383	1.01e-15	1.05e-14
SREBF1	ENSG00000072310	sterol regulatory element binding transcription factor 1	1.24855	0.320254	1.07e-15	1.11e-14
GDF15	ENSG00000130513	growth differentiation factor 15	1.34204	0.424428	1.08e-15	1.12e-14
EIF3M	ENSG00000149100	eukaryotic translation initiation factor 3 subunit M	0.800657	-0.320744	1.1e-15	1.14e-14
ZNF680	ENSG00000173041	zinc finger protein 680	1.82005	0.863975	1.11e-15	1.15e-14
RPL4	ENSG00000174444	ribosomal protein L4	0.854752	-0.226423	1.12e-15	1.16e-14
NPR2	ENSG00000159899	natriuretic peptide receptor 2	1.79911	0.847284	1.2e-15	1.24e-14
HSPA1B	ENSG00000204388	heat shock protein family A (Hsp70) member 1B	0.770429	-0.376266	1.22e-15	1.26e-14
ATP6V1C1	ENSG00000155097	ATPase H+ transporting V1 subunit C1	0.731327	-0.451411	1.24e-15	1.28e-14
DNAJB14	ENSG00000164031	DnaJ heat shock protein family (Hsp40) member B14	0.678155	-0.560313	1.24e-15	1.28e-14
MTHFD1L	ENSG00000120254	methylenetetrahydrofolate dehydrogenase (NADP+ dependent) 1 like	1.36952	0.453671	1.24e-15	1.28e-14
NBEAL2	ENSG00000160796	neurobeachin like 2	1.22539	0.293236	1.27e-15	1.31e-14
DBI	ENSG00000155368	diazepam binding inhibitor, acyl-CoA binding protein	0.771992	-0.373343	1.33e-15	1.37e-14
DTX4	ENSG00000110042	deltex E3 ubiquitin ligase 4	0.761869	-0.392385	1.35e-15	1.39e-14
AHCYL1	ENSG00000168710	adenosylhomocysteinase like 1	1.21439	0.280229	1.37e-15	1.41e-14
ZNF544	ENSG00000198131	zinc finger protein 544	1.44182	0.527893	1.42e-15	1.46e-14
ASAP2	ENSG00000151693	ArfGAP with SH3 domain, ankyrin repeat and PH domain 2	0.771423	-0.374407	1.52e-15	1.56e-14
CAB39	ENSG00000135932	calcium binding protein 39	0.777074	-0.363876	1.55e-15	1.59e-14
JUN	ENSG00000177606	Jun proto-oncogene, AP-1 transcription factor subunit	1.27855	0.354512	1.58e-15	1.63e-14
DBF4	ENSG00000006634	DBF4 zinc finger	0.730843	-0.452366	1.64e-15	1.69e-14
APEX1	ENSG00000100823	apurinic/apyrimidinic endodeoxyribonuclease 1	1.25451	0.327121	1.69e-15	1.73e-14
SMYD2	ENSG00000143499	SET and MYND domain containing 2	0.71319	-0.487642	1.74e-15	1.78e-14
AXIN1	ENSG00000103126	axin 1	1.29091	0.368393	1.76e-15	1.81e-14
MTRR	ENSG00000124275	5-methyltetrahydrofolate-homocysteine methyltransferase reductase	0.758868	-0.398078	1.8e-15	1.84e-14
HMG20A	ENSG00000140382	high mobility group 20A	1.30757	0.386884	1.85e-15	1.89e-14
ZDHHC20	ENSG00000180776	zinc finger DHHC-type palmitoyltransferase 20	0.773843	-0.369887	1.96e-15	2.01e-14
FOSL1	ENSG00000175592	FOS like 1, AP-1 transcription factor subunit	1.36806	0.452128	1.98e-15	2.02e-14
MACF1	ENSG00000127603	microtubule actin crosslinking factor 1	1.26731	0.341766	2.02e-15	2.05e-14
YOD1	ENSG00000180667	YOD1 deubiquitinase	0.764718	-0.387	2.05e-15	2.09e-14
MLPH	ENSG00000115648	melanophilin	1.25457	0.327198	2.07e-15	2.11e-14
SFXN1	ENSG00000164466	sideroflexin 1	0.817541	-0.290638	2.09e-15	2.13e-14
THEM6	ENSG00000130193	thioesterase superfamily member 6	1.28912	0.366385	2.19e-15	2.22e-14
SLC44A2	ENSG00000129353	solute carrier family 44 member 2	0.813553	-0.297692	2.33e-15	2.37e-14
TPPP	ENSG00000171368	tubulin polymerization promoting protein	0.594069	-0.751298	2.34e-15	2.38e-14
BTAF1	ENSG00000095564	B-TFIID TATA-box binding protein associated factor 1	1.29628	0.374377	2.35e-15	2.38e-14
STK35	ENSG00000125834	serine/threonine kinase 35	1.28745	0.364521	2.41e-15	2.44e-14
SH2D3A	ENSG00000125731	SH2 domain containing 3A	0.733104	-0.44791	2.44e-15	2.47e-14
MGST1	ENSG00000008394	microsomal glutathione S-transferase 1	0.76928	-0.37842	2.46e-15	2.49e-14
BCKDHA	ENSG00000248098	branched chain keto acid dehydrogenase E1 subunit alpha	1.32851	0.409813	2.51e-15	2.54e-14
MOGS	ENSG00000115275	mannosyl-oligosaccharide glucosidase	1.33751	0.419547	2.54e-15	2.57e-14
AJUBA	ENSG00000129474	ajuba LIM protein	0.734529	-0.445108	2.55e-15	2.58e-14
RSPH1	ENSG00000160188	radial spoke head component 1	1.89648	0.923321	2.63e-15	2.65e-14
PCED1A	ENSG00000132635	PC-esterase domain containing 1A	1.58445	0.663978	2.7e-15	2.72e-14
MARCHF9	ENSG00000139266	membrane associated ring-CH-type finger 9	0.593223	-0.753354	2.82e-15	2.84e-14
CARD10	ENSG00000100065	caspase recruitment domain family member 10	1.47125	0.557041	2.87e-15	2.89e-14
PSMC3	ENSG00000165916	proteasome 26S subunit, ATPase 3	1.2696	0.344372	2.9e-15	2.91e-14
VPS26C	ENSG00000157538	VPS26 endosomal protein sorting factor C	1.32471	0.405673	2.9e-15	2.91e-14
PIP4K2B	ENSG00000276293	phosphatidylinositol-5-phosphate 4-kinase type 2 beta	1.22289	0.290297	2.99e-15	3e-14
FOXO4	ENSG00000184481	forkhead box O4	1.73236	0.792735	3.03e-15	3.04e-14
CISD3	ENSG00000277972	CDGSH iron sulfur domain 3	0.78164	-0.355424	3.05e-15	3.06e-14
CIP2A	ENSG00000163507	cellular inhibitor of PP2A	0.711932	-0.490188	3.08e-15	3.08e-14
GAN	ENSG00000261609	gigaxonin	0.714237	-0.485525	3.13e-15	3.13e-14
TNPO3	ENSG00000064419	transportin 3	1.21443	0.280284	3.25e-15	3.25e-14
TMEM219	ENSG00000149932	transmembrane protein 219	1.36307	0.446862	3.3e-15	3.3e-14
PLCL2	ENSG00000154822	phospholipase C like 2	1.81264	0.858093	3.34e-15	3.34e-14
TRERF1	ENSG00000124496	transcriptional regulating factor 1	0.707332	-0.49954	3.39e-15	3.38e-14
RAB18	ENSG00000099246	RAB18, member RAS oncogene family	0.732198	-0.449694	3.77e-15	3.76e-14
CSRNP2	ENSG00000110925	cysteine and serine rich nuclear protein 2	1.57728	0.657438	3.89e-15	3.88e-14
RNF187	ENSG00000168159	ring finger protein 187	1.28217	0.358592	3.94e-15	3.93e-14
RNF213	ENSG00000173821	ring finger protein 213	1.2869	0.363899	4.03e-15	4.01e-14
COQ3	ENSG00000132423	coenzyme Q3, methyltransferase	0.557348	-0.843349	4.16e-15	4.14e-14
ZBED4	ENSG00000100426	zinc finger BED-type containing 4	1.38374	0.468575	4.43e-15	4.41e-14
TAF15	ENSG00000270647	TATA-box binding protein associated factor 15	1.22307	0.290501	4.5e-15	4.47e-14
YAP1	ENSG00000137693	Yes1 associated transcriptional regulator	1.26784	0.342377	4.51e-15	4.48e-14
PPIL2	ENSG00000100023	peptidylprolyl isomerase like 2	1.33425	0.416025	4.51e-15	4.48e-14
CCNT2	ENSG00000082258	cyclin T2	0.740475	-0.433478	4.6e-15	4.56e-14
YES1	ENSG00000176105	YES proto-oncogene 1, Src family tyrosine kinase	1.23328	0.302501	4.75e-15	4.7e-14
NEURL1	ENSG00000107954	neuralized E3 ubiquitin protein ligase 1	18.3039	4.19408	4.8e-15	4.75e-14
IFIT5	ENSG00000152778	interferon induced protein with tetratricopeptide repeats 5	1.67838	0.747069	4.8e-15	4.75e-14
MANF	ENSG00000145050	mesencephalic astrocyte derived neurotrophic factor	1.34491	0.427506	4.84e-15	4.78e-14
ARHGAP1	ENSG00000175220	Rho GTPase activating protein 1	1.30102	0.379648	4.85e-15	4.79e-14
HPGD	ENSG00000164120	15-hydroxyprostaglandin dehydrogenase	0.623234	-0.682154	4.93e-15	4.86e-14
TMEM41B	ENSG00000166471	transmembrane protein 41B	1.34232	0.424728	5.02e-15	4.96e-14
IDH3B	ENSG00000101365	isocitrate dehydrogenase (NAD(+)) 3 non-catalytic subunit beta	0.800431	-0.321151	5.36e-15	5.28e-14
NMRAL1	ENSG00000153406	NmrA like redox sensor 1	1.37838	0.462977	5.88e-15	5.79e-14
BCL2L13	ENSG00000099968	BCL2 like 13	1.33258	0.414217	6.06e-15	5.96e-14
DPY30	ENSG00000162961	dpy-30 histone methyltransferase complex regulatory subunit	0.710925	-0.492231	6.13e-15	6.03e-14
UBQLN4	ENSG00000160803	ubiquilin 4	1.26082	0.334366	6.24e-15	6.13e-14
ATP2B4	ENSG00000058668	ATPase plasma membrane Ca2+ transporting 4	0.682678	-0.550723	6.59e-15	6.48e-14
VAPA	ENSG00000101558	VAMP associated protein A	0.799222	-0.323331	6.6e-15	6.48e-14
SND1	ENSG00000197157	staphylococcal nuclease and tudor domain containing 1	1.2461	0.317424	6.78e-15	6.65e-14
CYREN	ENSG00000122783	cell cycle regulator of NHEJ	0.802194	-0.317978	6.79e-15	6.65e-14
PLEKHA4	ENSG00000105559	pleckstrin homology domain containing A4	1.94418	0.95916	6.94e-15	6.79e-14
NHS	ENSG00000188158	NHS actin remodeling regulator	1.45875	0.544735	6.95e-15	6.8e-14
LEO1	ENSG00000166477	LEO1 homolog, Paf1/RNA polymerase II complex component	0.731725	-0.450626	7.5e-15	7.34e-14
ATRX	ENSG00000085224	ATRX chromatin remodeler	1.27774	0.353599	7.87e-15	7.69e-14
AKR1A1	ENSG00000117448	aldo-keto reductase family 1 member A1	1.32464	0.405606	7.91e-15	7.73e-14
TAF4B	ENSG00000141384	TATA-box binding protein associated factor 4b	0.629852	-0.666916	7.97e-15	7.78e-14
NRIP1	ENSG00000180530	nuclear receptor interacting protein 1	1.30523	0.384308	8e-15	7.8e-14
TMEM143	ENSG00000161558	transmembrane protein 143	1.83854	0.878563	8.07e-15	7.86e-14
FER	ENSG00000151422	FER tyrosine kinase	0.566325	-0.820297	8.17e-15	7.95e-14
GLYR1	ENSG00000140632	glyoxylate reductase 1 homolog	0.811041	-0.302153	8.24e-15	8.02e-14
SEPTIN9	ENSG00000184640	septin 9	1.19114	0.252339	8.34e-15	8.11e-14
SPCS3	ENSG00000129128	signal peptidase complex subunit 3	0.755791	-0.403941	8.76e-15	8.51e-14
WDR45	ENSG00000196998	WD repeat domain 45	1.44188	0.52795	9.55e-15	9.27e-14
PNO1	ENSG00000115946	partner of NOB1 homolog	0.748572	-0.417786	9.86e-15	9.57e-14
CHD4	ENSG00000111642	chromodomain helicase DNA binding protein 4	1.2044	0.268317	1e-14	9.71e-14
PAM	ENSG00000145730	peptidylglycine alpha-amidating monooxygenase	1.23493	0.304427	1.01e-14	9.74e-14
MTARC1	ENSG00000186205	mitochondrial amidoxime reducing component 1	0.665283	-0.58796	1.04e-14	1e-13
DOK4	ENSG00000125170	docking protein 4	1.25676	0.329705	1.04e-14	1e-13
JOSD2	ENSG00000161677	Josephin domain containing 2	1.9612	0.971739	1.04e-14	1e-13
FTO	ENSG00000140718	FTO alpha-ketoglutarate dependent dioxygenase	1.41646	0.502285	1.08e-14	1.05e-13
MRTO4	ENSG00000053372	MRT4 homolog, ribosome maturation factor	0.816259	-0.292901	1.11e-14	1.08e-13
CYB5R3	ENSG00000100243	cytochrome b5 reductase 3	0.78193	-0.354889	1.12e-14	1.08e-13
RAB21	ENSG00000080371	RAB21, member RAS oncogene family	0.736889	-0.440481	1.13e-14	1.09e-13
EXOC8	ENSG00000116903	exocyst complex component 8	0.718523	-0.476893	1.14e-14	1.1e-13
LEPROT	ENSG00000213625	leptin receptor overlapping transcript	0.700035	-0.514502	1.14e-14	1.1e-13
RAD1	ENSG00000113456	RAD1 checkpoint DNA exonuclease	0.753523	-0.408277	1.14e-14	1.1e-13
GALE	ENSG00000117308	UDP-galactose-4-epimerase	0.765312	-0.385881	1.16e-14	1.11e-13
KLHDC10	ENSG00000128607	kelch domain containing 10	1.41011	0.495811	1.17e-14	1.12e-13
CCT8	ENSG00000156261	chaperonin containing TCP1 subunit 8	0.82577	-0.276188	1.17e-14	1.13e-13
ACOT7	ENSG00000097021	acyl-CoA thioesterase 7	0.752696	-0.40986	1.2e-14	1.15e-13
PHLDA2	ENSG00000181649	pleckstrin homology like domain family A member 2	1.18965	0.250535	1.21e-14	1.16e-13
RPL32	ENSG00000144713	ribosomal protein L32	0.817122	-0.291377	1.26e-14	1.21e-13
TCF7	ENSG00000081059	transcription factor 7	0.749929	-0.415174	1.28e-14	1.22e-13
BTF3L4	ENSG00000134717	basic transcription factor 3 like 4	0.753536	-0.408252	1.31e-14	1.26e-13
C6orf132	ENSG00000188112	chromosome 6 open reading frame 132	0.705739	-0.502793	1.34e-14	1.28e-13
UHRF1	ENSG00000276043	ubiquitin like with PHD and ring finger domains 1	0.716462	-0.481039	1.39e-14	1.33e-13
PPP1R15B	ENSG00000158615	protein phosphatase 1 regulatory subunit 15B	0.810029	-0.303955	1.43e-14	1.37e-13
SPINT1	ENSG00000166145	serine peptidase inhibitor, Kunitz type 1	1.21881	0.285474	1.44e-14	1.38e-13
CCNI	ENSG00000118816	cyclin I	1.20031	0.263401	1.45e-14	1.39e-13
HGD	ENSG00000113924	homogentisate 1,2-dioxygenase	0.672795	-0.57176	1.56e-14	1.48e-13
OTUB1	ENSG00000167770	OTU deubiquitinase, ubiquitin aldehyde binding 1	0.834024	-0.26184	1.59e-14	1.51e-13
CCT7	ENSG00000135624	chaperonin containing TCP1 subunit 7	0.856889	-0.222819	1.69e-14	1.61e-13
NOXO1	ENSG00000196408	NADPH oxidase organizer 1	0.615626	-0.699874	1.77e-14	1.69e-13
MRPS6	ENSG00000243927	mitochondrial ribosomal protein S6	0.562415	-0.830293	1.78e-14	1.69e-13
BBS2	ENSG00000125124	Bardet-Biedl syndrome 2	1.501	0.585928	1.86e-14	1.77e-13
DKC1	ENSG00000130826	dyskerin pseudouridine synthase 1	1.23019	0.298877	1.91e-14	1.81e-13
SSH1	ENSG00000084112	slingshot protein phosphatase 1	1.39569	0.480983	1.94e-14	1.84e-13
FAM102B	ENSG00000162636	family with sequence similarity 102 member B	1.5407	0.623584	1.97e-14	1.87e-13
ACAP2	ENSG00000114331	ArfGAP with coiled-coil, ankyrin repeat and PH domains 2	0.75705	-0.401539	2.02e-14	1.91e-13
RASD2	ENSG00000100302	RASD family member 2	273.602	8.09593	2.03e-14	1.92e-13
ESYT2	ENSG00000117868	extended synaptotagmin 2	1.22247	0.289801	2.07e-14	1.96e-13
CCNG2	ENSG00000138764	cyclin G2	1.49692	0.581995	2.11e-14	1.99e-13
SESN1	ENSG00000080546	sestrin 1	0.666484	-0.585358	2.13e-14	2.01e-13
TOX	ENSG00000198846	thymocyte selection associated high mobility group box	17.5524	4.13359	2.27e-14	2.15e-13
OSBPL3	ENSG00000070882	oxysterol binding protein like 3	0.663653	-0.591499	2.28e-14	2.15e-13
SH3BP4	ENSG00000130147	SH3 domain binding protein 4	0.795176	-0.330654	2.3e-14	2.17e-13
GNAI1	ENSG00000127955	G protein subunit alpha i1	1.36004	0.443653	2.41e-14	2.27e-13
UBE2O	ENSG00000175931	ubiquitin conjugating enzyme E2 O	1.31014	0.389717	2.48e-14	2.34e-13
NHLRC2	ENSG00000196865	NHL repeat containing 2	0.753901	-0.407553	2.49e-14	2.34e-13
CEBPZ	ENSG00000115816	CCAAT enhancer binding protein zeta	0.802791	-0.316905	2.55e-14	2.4e-13
CCNJL	ENSG00000135083	cyclin J like	1.52228	0.606235	2.6e-14	2.44e-13
EFR3A	ENSG00000132294	EFR3 homolog A	0.818193	-0.289487	2.8e-14	2.63e-13
TSR2	ENSG00000158526	TSR2 ribosome maturation factor	1.34818	0.431016	2.81e-14	2.63e-13
ZHX2	ENSG00000178764	zinc fingers and homeoboxes 2	1.4875	0.572892	2.81e-14	2.63e-13
QPRT	ENSG00000103485	quinolinate phosphoribosyltransferase	2.47477	1.30729	2.85e-14	2.67e-13
INPP5A	ENSG00000068383	inositol polyphosphate-5-phosphatase A	1.51405	0.598413	2.88e-14	2.7e-13
CDC16	ENSG00000130177	cell division cycle 16	0.770151	-0.376786	2.95e-14	2.76e-13
RPL7	ENSG00000147604	ribosomal protein L7	0.791109	-0.338052	3.08e-14	2.88e-13
SCAMP1	ENSG00000085365	secretory carrier membrane protein 1	0.752872	-0.409523	3.09e-14	2.89e-13
ARHGEF19	ENSG00000142632	Rho guanine nucleotide exchange factor 19	1.55096	0.633161	3.16e-14	2.95e-13
MGAT2	ENSG00000168282	alpha-1,6-mannosyl-glycoprotein 2-beta-N-acetylglucosaminyltransferase	0.747651	-0.419564	3.22e-14	3.01e-13
ANXA7	ENSG00000138279	annexin A7	1.2469	0.318345	3.25e-14	3.03e-13
SNRNP27	ENSG00000124380	small nuclear ribonucleoprotein U4/U6.U5 subunit 27	0.675705	-0.565535	3.33e-14	3.1e-13
NDUFS1	ENSG00000023228	NADH:ubiquinone oxidoreductase core subunit S1	0.833803	-0.262221	3.34e-14	3.11e-13
MGAT5	ENSG00000152127	alpha-1,6-mannosylglycoprotein 6-beta-N-acetylglucosaminyltransferase	1.24456	0.315638	3.38e-14	3.15e-13
TTK	ENSG00000112742	TTK protein kinase	0.712079	-0.48989	3.39e-14	3.15e-13
SLC66A2	ENSG00000122490	solute carrier family 66 member 2	1.40777	0.493409	3.43e-14	3.18e-13
DEPTOR	ENSG00000155792	DEP domain containing MTOR interacting protein	1.78435	0.835398	3.43e-14	3.18e-13
RNF141	ENSG00000110315	ring finger protein 141	0.692467	-0.530183	3.6e-14	3.34e-13
EXOC7	ENSG00000182473	exocyst complex component 7	1.24799	0.319607	3.61e-14	3.35e-13
CCDC134	ENSG00000100147	coiled-coil domain containing 134	0.700776	-0.512975	3.68e-14	3.41e-13
EVA1C	ENSG00000166979	eva-1 homolog C	0.55252	-0.855902	3.75e-14	3.47e-13
AP5M1	ENSG00000053770	adaptor related protein complex 5 subunit mu 1	0.673856	-0.569488	3.76e-14	3.48e-13
HSPD1	ENSG00000144381	heat shock protein family D (Hsp60) member 1	1.20686	0.27126	3.76e-14	3.48e-13
ABCB6	ENSG00000115657	ATP binding cassette subfamily B member 6 (Langereis blood group)	0.644603	-0.633518	3.77e-14	3.49e-13
PPIB	ENSG00000166794	peptidylprolyl isomerase B	1.21784	0.284323	3.78e-14	3.49e-13
DIAPH1	ENSG00000131504	diaphanous related formin 1	1.21004	0.275058	3.8e-14	3.51e-13
PUM2	ENSG00000055917	pumilio RNA binding family member 2	0.810825	-0.302537	3.8e-14	3.51e-13
HMGB1	ENSG00000189403	high mobility group box 1	0.820833	-0.284839	3.81e-14	3.51e-13
ADI1	ENSG00000182551	acireductone dioxygenase 1	1.30212	0.380866	3.85e-14	3.55e-13
PDZRN3	ENSG00000121440	PDZ domain containing ring finger 3	3.40724	1.7686	3.88e-14	3.57e-13
TBC1D31	ENSG00000156787	TBC1 domain family member 31	0.74548	-0.423758	3.96e-14	3.64e-13
FAM3A	ENSG00000071889	FAM3 metabolism regulating signaling molecule A	1.41793	0.503787	3.97e-14	3.65e-13
RBM4B	ENSG00000173914	RNA binding motif protein 4B	1.42543	0.511394	3.98e-14	3.66e-13
DUSP3	ENSG00000108861	dual specificity phosphatase 3	1.24143	0.312006	4.14e-14	3.8e-13
TRIM2	ENSG00000109654	tripartite motif containing 2	1.34349	0.425986	4.18e-14	3.84e-13
PGPEP1	ENSG00000130517	pyroglutamyl-peptidase I	1.41743	0.503281	4.35e-14	3.99e-13
MTHFR	ENSG00000177000	methylenetetrahydrofolate reductase	1.43087	0.516889	4.45e-14	4.07e-13
DYNLL2	ENSG00000264364	dynein light chain LC8-type 2	1.22157	0.288741	4.51e-14	4.13e-13
TMEM216	ENSG00000187049	transmembrane protein 216	1.51335	0.597742	4.6e-14	4.21e-13
CCNA2	ENSG00000145386	cyclin A2	0.753931	-0.407496	4.71e-14	4.31e-13
KIF22	ENSG00000079616	kinesin family member 22	0.803182	-0.316202	4.77e-14	4.36e-13
C9orf78	ENSG00000136819	chromosome 9 open reading frame 78	1.36526	0.449178	4.87e-14	4.45e-13
SGTB	ENSG00000197860	small glutamine rich tetratricopeptide repeat co-chaperone beta	0.494049	-1.01727	4.92e-14	4.49e-13
RPS15	ENSG00000115268	ribosomal protein S15	0.769572	-0.377873	5.03e-14	4.59e-13
RELB	ENSG00000104856	RELB proto-oncogene, NF-kB subunit	1.85925	0.89472	5.04e-14	4.59e-13
CEBPZOS	ENSG00000218739	CEBPZ opposite strand	0.781126	-0.356373	5.05e-14	4.6e-13
CP	ENSG00000047457	ceruloplasmin	5.15776	2.36674	5.1e-14	4.65e-13
ITGB1BP1	ENSG00000119185	integrin subunit beta 1 binding protein 1	0.711989	-0.490073	5.13e-14	4.67e-13
DNAJC2	ENSG00000105821	DnaJ heat shock protein family (Hsp40) member C2	0.749422	-0.41615	5.27e-14	4.79e-13
SNTB1	ENSG00000172164	syntrophin beta 1	1.22187	0.289085	5.31e-14	4.82e-13
GOT2	ENSG00000125166	glutamic-oxaloacetic transaminase 2	0.831698	-0.265868	5.45e-14	4.95e-13
DMXL2	ENSG00000104093	Dmx like 2	0.722584	-0.468762	5.57e-14	5.05e-13
SEC23B	ENSG00000101310	SEC23 homolog B, COPII coat complex component	0.830302	-0.268292	6.08e-14	5.51e-13
MRPL32	ENSG00000106591	mitochondrial ribosomal protein L32	0.712589	-0.488858	6.21e-14	5.63e-13
RNF169	ENSG00000166439	ring finger protein 169	0.713618	-0.486777	6.38e-14	5.78e-13
RAB11FIP1	ENSG00000156675	RAB11 family interacting protein 1	1.37864	0.463247	6.43e-14	5.82e-13
SALL4	ENSG00000101115	spalt like transcription factor 4	2.6266	1.3932	6.68e-14	6.04e-13
H1-0	ENSG00000189060	H1.0 linker histone	0.832255	-0.264903	6.75e-14	6.1e-13
TRIOBP	ENSG00000100106	TRIO and F-actin binding protein	1.35308	0.43625	6.85e-14	6.18e-13
ARL6IP5	ENSG00000144746	ADP ribosylation factor like GTPase 6 interacting protein 5	0.774324	-0.368991	7.05e-14	6.36e-13
XRCC6	ENSG00000196419	X-ray repair cross complementing 6	0.848674	-0.236718	7.07e-14	6.37e-13
HABP4	ENSG00000130956	hyaluronan binding protein 4	1.80123	0.84898	7.35e-14	6.63e-13
INTS1	ENSG00000164880	integrator complex subunit 1	1.21324	0.278865	7.39e-14	6.65e-13
NOP58	ENSG00000055044	NOP58 ribonucleoprotein	0.799078	-0.323592	7.39e-14	6.65e-13
CKAP4	ENSG00000136026	cytoskeleton associated protein 4	1.37817	0.462752	7.62e-14	6.85e-13
SFMBT1	ENSG00000163935	Scm like with four mbt domains 1	0.737147	-0.439975	7.77e-14	6.98e-13
TUBB3	ENSG00000258947	tubulin beta 3 class III	1.62617	0.701477	7.84e-14	7.04e-13
RIPOR1	ENSG00000039523	RHO family interacting cell polarization regulator 1	0.730743	-0.452565	7.91e-14	7.1e-13
PGGHG	ENSG00000142102	protein-glucosylgalactosylhydroxylysine glucosidase	1.48651	0.571927	8e-14	7.18e-13
GABPB1	ENSG00000104064	GA binding protein transcription factor subunit beta 1	0.694712	-0.525514	8.06e-14	7.23e-13
PRELID1	ENSG00000169230	PRELI domain containing 1	0.83402	-0.261846	8.08e-14	7.23e-13
PRR14L	ENSG00000183530	proline rich 14 like	1.29994	0.378447	8.08e-14	7.23e-13
MSANTD2	ENSG00000120458	Myb/SANT DNA binding domain containing 2	0.750203	-0.414648	8.29e-14	7.42e-13
A4GALT	ENSG00000128274	alpha 1,4-galactosyltransferase (P blood group)	0.657584	-0.604752	8.3e-14	7.43e-13
RPL6	ENSG00000089009	ribosomal protein L6	0.8261	-0.275612	8.37e-14	7.48e-13
TYMS	ENSG00000176890	thymidylate synthetase	0.822427	-0.28204	8.41e-14	7.51e-13
PHACTR2	ENSG00000112419	phosphatase and actin regulator 2	1.53354	0.616867	8.45e-14	7.55e-13
CHUK	ENSG00000213341	component of inhibitor of nuclear factor kappa B kinase complex	0.760282	-0.395393	8.89e-14	7.93e-13
PAICS	ENSG00000128050	phosphoribosylaminoimidazole carboxylase and phosphoribosylaminoimidazolesuccinocarboxamide synthase	0.841078	-0.249689	9.17e-14	8.17e-13
HAS3	ENSG00000103044	hyaluronan synthase 3	2.24562	1.16711	9.18e-14	8.18e-13
WNK1	ENSG00000060237	WNK lysine deficient protein kinase 1	0.761955	-0.392223	9.23e-14	8.22e-13
AGRN	ENSG00000188157	agrin	1.25556	0.32833	9.35e-14	8.32e-13
RPS27	ENSG00000177954	ribosomal protein S27	0.747672	-0.419523	9.55e-14	8.49e-13
AGAP6	ENSG00000204149	ArfGAP with GTPase domain, ankyrin repeat and PH domain 6	0.665434	-0.587633	9.73e-14	8.64e-13
SLC25A46	ENSG00000164209	solute carrier family 25 member 46	0.733888	-0.446369	9.98e-14	8.86e-13
VDAC1	ENSG00000213585	voltage dependent anion channel 1	0.841569	-0.248847	1.02e-13	9.09e-13
VAMP1	ENSG00000139190	vesicle associated membrane protein 1	0.491612	-1.02441	1.03e-13	9.1e-13
ARHGAP45	ENSG00000180448	Rho GTPase activating protein 45	0.759807	-0.396296	1.03e-13	9.12e-13
FDPS	ENSG00000160752	farnesyl diphosphate synthase	1.28046	0.356661	1.05e-13	9.27e-13
ZNF865	ENSG00000261221	zinc finger protein 865	1.36691	0.450919	1.07e-13	9.46e-13
AP4M1	ENSG00000221838	adaptor related protein complex 4 subunit mu 1	1.59228	0.671094	1.1e-13	9.71e-13
AP1G1	ENSG00000166747	adaptor related protein complex 1 subunit gamma 1	0.759916	-0.396089	1.1e-13	9.71e-13
BARX2	ENSG00000043039	BARX homeobox 2	1.67062	0.740385	1.11e-13	9.83e-13
GNAI2	ENSG00000114353	G protein subunit alpha i2	1.20411	0.267971	1.12e-13	9.84e-13
ZNF766	ENSG00000196214	zinc finger protein 766	1.49167	0.576925	1.13e-13	9.94e-13
PRSS3	ENSG00000010438	serine protease 3	0.744478	-0.425699	1.14e-13	1.01e-12
OXSR1	ENSG00000172939	oxidative stress responsive kinase 1	1.3017	0.380392	1.2e-13	1.05e-12
MAP4	ENSG00000047849	microtubule associated protein 4	1.24151	0.312095	1.21e-13	1.06e-12
NXPE3	ENSG00000144815	neurexophilin and PC-esterase domain family member 3	0.528448	-0.920168	1.24e-13	1.09e-12
ABITRAM	ENSG00000119328	actin binding transcription modulator	0.728921	-0.456166	1.25e-13	1.1e-12
ROBO2	ENSG00000185008	roundabout guidance receptor 2	17.5132	4.13037	1.26e-13	1.1e-12
PSMD1	ENSG00000173692	proteasome 26S subunit, non-ATPase 1	0.807905	-0.307743	1.27e-13	1.11e-12
CDKN2A	ENSG00000147889	cyclin dependent kinase inhibitor 2A	1.34815	0.430978	1.27e-13	1.12e-12
CCDC198	ENSG00000100557	coiled-coil domain containing 198	1.52588	0.609637	1.29e-13	1.13e-12
MOB3A	ENSG00000172081	MOB kinase activator 3A	1.51611	0.600373	1.33e-13	1.16e-12
STAT2	ENSG00000170581	signal transducer and activator of transcription 2	1.4563	0.542303	1.4e-13	1.23e-12
HMOX2	ENSG00000103415	heme oxygenase 2	1.30638	0.385579	1.41e-13	1.24e-12
RPS7	ENSG00000171863	ribosomal protein S7	0.792705	-0.335144	1.41e-13	1.24e-12
ERRFI1	ENSG00000116285	ERBB receptor feedback inhibitor 1	1.26033	0.3338	1.42e-13	1.25e-12
WLS	ENSG00000116729	Wnt ligand secretion mediator	1.24116	0.311683	1.43e-13	1.25e-12
NAP1L1	ENSG00000187109	nucleosome assembly protein 1 like 1	1.16417	0.219308	1.44e-13	1.26e-12
STING1	ENSG00000184584	stimulator of interferon response cGAMP interactor 1	0.577642	-0.791754	1.51e-13	1.32e-12
PAFAH1B2	ENSG00000168092	platelet activating factor acetylhydrolase 1b catalytic subunit 2	1.25287	0.325236	1.58e-13	1.38e-12
LRRC75A	ENSG00000181350	leucine rich repeat containing 75A	0.524813	-0.930126	1.58e-13	1.38e-12
GLI2	ENSG00000074047	GLI family zinc finger 2	0.582653	-0.779291	1.63e-13	1.42e-12
DEPP1	ENSG00000165507	DEPP1 autophagy regulator	0.402845	-1.3117	1.65e-13	1.44e-12
FYN	ENSG00000010810	FYN proto-oncogene, Src family tyrosine kinase	0.716218	-0.48153	1.71e-13	1.49e-12
TBC1D4	ENSG00000136111	TBC1 domain family member 4	1.26942	0.344164	1.75e-13	1.52e-12
RPS3A	ENSG00000145425	ribosomal protein S3A	0.806876	-0.309582	1.75e-13	1.52e-12
ARPIN	ENSG00000242498	actin related protein 2/3 complex inhibitor	1.42164	0.507552	1.76e-13	1.53e-12
HAS2	ENSG00000170961	hyaluronan synthase 2	6.26604	2.64756	1.76e-13	1.53e-12
TMEM126B	ENSG00000171204	transmembrane protein 126B	0.736823	-0.440611	1.8e-13	1.56e-12
HNRNPC	ENSG00000092199	heterogeneous nuclear ribonucleoprotein C	0.842605	-0.247071	1.81e-13	1.57e-12
LAMP2	ENSG00000005893	lysosomal associated membrane protein 2	0.791833	-0.336732	1.87e-13	1.62e-12
TGFA	ENSG00000163235	transforming growth factor alpha	1.33569	0.417581	1.89e-13	1.64e-12
GALK2	ENSG00000156958	galactokinase 2	1.40523	0.490805	1.9e-13	1.64e-12
PLEKHG4	ENSG00000196155	pleckstrin homology and RhoGEF domain containing G4	1.45986	0.545827	1.95e-13	1.69e-12
PEX11B	ENSG00000131779	peroxisomal biogenesis factor 11 beta	0.679722	-0.556982	2e-13	1.73e-12
FSCN1	ENSG00000075618	fascin actin-bundling protein 1	2.38908	1.25646	2.03e-13	1.75e-12
CCM2	ENSG00000136280	CCM2 scaffold protein	1.40407	0.489613	2.1e-13	1.81e-12
MYO6	ENSG00000196586	myosin VI	1.23337	0.302608	2.25e-13	1.94e-12
ZW10	ENSG00000086827	zw10 kinetochore protein	1.44333	0.529397	2.25e-13	1.94e-12
CDC42BPB	ENSG00000198752	CDC42 binding protein kinase beta	0.779118	-0.360086	2.25e-13	1.94e-12
PTGES3	ENSG00000110958	prostaglandin E synthase 3	0.86759	-0.204915	2.26e-13	1.94e-12
AOC1	ENSG00000002726	amine oxidase copper containing 1	0.686497	-0.542674	2.41e-13	2.08e-12
CHST14	ENSG00000169105	carbohydrate sulfotransferase 14	1.7061	0.770701	2.47e-13	2.13e-12
ZNF721	ENSG00000182903	zinc finger protein 721	1.42134	0.507255	2.49e-13	2.14e-12
ADAT2	ENSG00000189007	adenosine deaminase tRNA specific 2	0.710851	-0.492381	2.54e-13	2.18e-12
ALDH7A1	ENSG00000164904	aldehyde dehydrogenase 7 family member A1	1.33217	0.413782	2.54e-13	2.18e-12
CPT1A	ENSG00000110090	carnitine palmitoyltransferase 1A	0.815013	-0.295105	2.56e-13	2.19e-12
MEN1	ENSG00000133895	menin 1	1.27751	0.353334	2.68e-13	2.3e-12
KHDRBS1	ENSG00000121774	KH RNA binding domain containing, signal transduction associated 1	1.18243	0.241753	2.77e-13	2.38e-12
SRP54	ENSG00000100883	signal recognition particle 54	0.754376	-0.406645	2.9e-13	2.48e-12
GNL2	ENSG00000134697	G protein nucleolar 2	0.78885	-0.342178	2.9e-13	2.48e-12
KLK11	ENSG00000167757	kallikrein related peptidase 11	1.26367	0.337624	2.91e-13	2.49e-12
AFG3L2	ENSG00000141385	AFG3 like matrix AAA peptidase subunit 2	1.29225	0.369881	2.97e-13	2.54e-12
SLC44A1	ENSG00000070214	solute carrier family 44 member 1	0.826148	-0.275528	2.99e-13	2.55e-12
ICAM1	ENSG00000090339	intercellular adhesion molecule 1	1.89056	0.918813	3.08e-13	2.63e-12
MID1IP1	ENSG00000165175	MID1 interacting protein 1	1.35806	0.441548	3.17e-13	2.71e-12
NT5C3A	ENSG00000122643	5'-nucleotidase, cytosolic IIIA	1.31154	0.391267	3.2e-13	2.72e-12
FASTKD2	ENSG00000118246	FAST kinase domains 2	0.760135	-0.395672	3.22e-13	2.74e-12
MRPL19	ENSG00000115364	mitochondrial ribosomal protein L19	0.768738	-0.379437	3.29e-13	2.8e-12
KRT17	ENSG00000128422	keratin 17	0.460064	-1.12009	3.42e-13	2.91e-12
SMIM31	ENSG00000248771	small integral membrane protein 31	10.1836	3.34818	3.5e-13	2.97e-12
CHMP2B	ENSG00000083937	charged multivesicular body protein 2B	1.40595	0.49155	3.55e-13	3.02e-12
CADM4	ENSG00000105767	cell adhesion molecule 4	2.09703	1.06835	3.6e-13	3.06e-12
RFC2	ENSG00000049541	replication factor C subunit 2	1.31689	0.39714	3.6e-13	3.06e-12
TMX4	ENSG00000125827	thioredoxin related transmembrane protein 4	1.38839	0.473414	3.66e-13	3.1e-12
NEUROG3	ENSG00000122859	neurogenin 3	9.34669	3.22446	3.66e-13	3.11e-12
SLC25A36	ENSG00000114120	solute carrier family 25 member 36	0.760381	-0.395206	3.69e-13	3.13e-12
RARS1	ENSG00000113643	arginyl-tRNA synthetase 1	0.813241	-0.298244	3.73e-13	3.16e-12
EMC3	ENSG00000125037	ER membrane protein complex subunit 3	0.690646	-0.533982	3.74e-13	3.17e-12
EXOC2	ENSG00000112685	exocyst complex component 2	1.37479	0.459206	3.78e-13	3.2e-12
SAE1	ENSG00000142230	SUMO1 activating enzyme subunit 1	1.18351	0.243067	3.93e-13	3.32e-12
TRIM5	ENSG00000132256	tripartite motif containing 5	1.35065	0.433659	3.97e-13	3.35e-12
UBE2V2	ENSG00000169139	ubiquitin conjugating enzyme E2 V2	0.763094	-0.390066	3.97e-13	3.35e-12
IER2	ENSG00000160888	immediate early response 2	1.3011	0.379729	4.12e-13	3.48e-12
CLIC1	ENSG00000213719	chloride intracellular channel 1	0.836372	-0.257784	4.12e-13	3.48e-12
TXNDC15	ENSG00000113621	thioredoxin domain containing 15	0.675516	-0.565939	4.19e-13	3.53e-12
YPEL1	ENSG00000100027	yippee like 1	4.58022	2.19542	4.29e-13	3.61e-12
ODF2	ENSG00000136811	outer dense fiber of sperm tails 2	0.776414	-0.365102	4.31e-13	3.63e-12
MCU	ENSG00000156026	mitochondrial calcium uniporter	0.74287	-0.428818	4.34e-13	3.65e-12
NFE2L2	ENSG00000116044	nuclear factor, erythroid 2 like 2	0.802299	-0.317788	4.55e-13	3.83e-12
MAP3K5	ENSG00000197442	mitogen-activated protein kinase kinase kinase 5	1.41687	0.502709	4.56e-13	3.83e-12
SPCS1	ENSG00000114902	signal peptidase complex subunit 1	0.782131	-0.354518	4.66e-13	3.91e-12
SPP1	ENSG00000118785	secreted phosphoprotein 1	1.64146	0.714982	4.73e-13	3.97e-12
ZNF107	ENSG00000196247	zinc finger protein 107	1.5028	0.587657	4.74e-13	3.98e-12
KLHL35	ENSG00000149243	kelch like family member 35	1.75951	0.81517	4.79e-13	4.01e-12
SLC35A4	ENSG00000176087	solute carrier family 35 member A4	1.23416	0.30353	4.89e-13	4.09e-12
SLC7A2	ENSG00000003989	solute carrier family 7 member 2	1.55556	0.637436	4.98e-13	4.16e-12
RNF41	ENSG00000181852	ring finger protein 41	1.2784	0.354335	5.02e-13	4.2e-12
PAGR1	ENSG00000280789	PAXIP1 associated glutamate rich protein 1	1.43981	0.525883	5.08e-13	4.25e-12
ZNF426	ENSG00000130818	zinc finger protein 426	2.07226	1.05121	5.14e-13	4.29e-12
ZSCAN30	ENSG00000186814	zinc finger and SCAN domain containing 30	2.24723	1.16815	5.15e-13	4.3e-12
ADAP1	ENSG00000105963	ArfGAP with dual PH domains 1	1.26957	0.344335	5.47e-13	4.56e-12
ETS2	ENSG00000157557	ETS proto-oncogene 2, transcription factor	0.847814	-0.238181	5.57e-13	4.65e-12
SDR42E1	ENSG00000184860	short chain dehydrogenase/reductase family 42E, member 1	0.661079	-0.597105	5.62e-13	4.69e-12
MYBBP1A	ENSG00000132382	MYB binding protein 1a	0.763848	-0.388642	5.64e-13	4.69e-12
NONO	ENSG00000147140	non-POU domain containing octamer binding	1.17301	0.230217	5.94e-13	4.95e-12
CARS1	ENSG00000110619	cysteinyl-tRNA synthetase 1	1.26681	0.341203	5.98e-13	4.98e-12
MBTPS2	ENSG00000012174	membrane bound transcription factor peptidase, site 2	0.703077	-0.508246	6.13e-13	5.09e-12
RMDN1	ENSG00000176623	regulator of microtubule dynamics 1	1.40345	0.48898	6.14e-13	5.1e-12
ARHGAP11A	ENSG00000198826	Rho GTPase activating protein 11A	0.811728	-0.300932	6.2e-13	5.15e-12
FGFRL1	ENSG00000127418	fibroblast growth factor receptor like 1	1.24046	0.310874	6.21e-13	5.15e-12
MCM3	ENSG00000112118	minichromosome maintenance complex component 3	1.18924	0.250036	6.25e-13	5.18e-12
TXLNA	ENSG00000084652	taxilin alpha	1.21929	0.286047	6.43e-13	5.33e-12
UBL3	ENSG00000122042	ubiquitin like 3	0.711822	-0.490411	6.54e-13	5.42e-12
PDSS2	ENSG00000164494	decaprenyl diphosphate synthase subunit 2	1.59018	0.669188	6.55e-13	5.42e-12
LPAR5	ENSG00000184574	lysophosphatidic acid receptor 5	0.15077	-2.72958	6.68e-13	5.53e-12
FBXO28	ENSG00000143756	F-box protein 28	0.744358	-0.425932	6.71e-13	5.54e-12
MAPT	ENSG00000186868	microtubule associated protein tau	3.45307	1.78788	6.71e-13	5.55e-12
AHNAK	ENSG00000124942	AHNAK nucleoprotein	0.800594	-0.320857	6.79e-13	5.6e-12
TMEM39A	ENSG00000176142	transmembrane protein 39A	1.30579	0.384927	6.79e-13	5.6e-12
SLC6A20	ENSG00000163817	solute carrier family 6 member 20	0.499418	-1.00168	6.81e-13	5.61e-12
PSAT1	ENSG00000135069	phosphoserine aminotransferase 1	1.26315	0.337026	6.83e-13	5.63e-12
RASSF3	ENSG00000153179	Ras association domain family member 3	1.2077	0.272262	6.88e-13	5.67e-12
RNF145	ENSG00000145860	ring finger protein 145	1.32787	0.409112	6.95e-13	5.72e-12
TMEM184A	ENSG00000164855	transmembrane protein 184A	1.28444	0.361136	6.96e-13	5.72e-12
KIF7	ENSG00000166813	kinesin family member 7	0.618811	-0.692428	6.98e-13	5.74e-12
LIPE	ENSG00000079435	lipase E, hormone sensitive type	0.737822	-0.438656	7.02e-13	5.77e-12
SERPINH1	ENSG00000149257	serpin family H member 1	1.33734	0.41937	7.28e-13	5.98e-12
NMT1	ENSG00000136448	N-myristoyltransferase 1	1.20996	0.274961	7.3e-13	5.99e-12
CBFA2T3	ENSG00000129993	CBFA2/RUNX1 partner transcriptional co-repressor 3	15.14	3.9203	7.34e-13	6.02e-12
UGGT1	ENSG00000136731	UDP-glucose glycoprotein glucosyltransferase 1	0.820042	-0.286231	7.4e-13	6.07e-12
ORC4	ENSG00000115947	origin recognition complex subunit 4	0.72315	-0.467634	7.55e-13	6.19e-12
MYO5A	ENSG00000197535	myosin VA	3.11525	1.63935	7.59e-13	6.22e-12
COA1	ENSG00000106603	cytochrome c oxidase assembly factor 1 homolog	0.809227	-0.305383	7.76e-13	6.35e-12
USP28	ENSG00000048028	ubiquitin specific peptidase 28	0.771977	-0.373369	7.86e-13	6.43e-12
CTPS1	ENSG00000171793	CTP synthase 1	1.22867	0.297092	7.95e-13	6.5e-12
KLHDC7A	ENSG00000179023	kelch domain containing 7A	0.646923	-0.628333	8.06e-13	6.59e-12
RAB30	ENSG00000137502	RAB30, member RAS oncogene family	1.83995	0.879668	8.36e-13	6.82e-12
NOP2	ENSG00000111641	NOP2 nucleolar protein	0.76873	-0.379451	8.6e-13	7.02e-12
RASL11A	ENSG00000122035	RAS like family 11 member A	0.41947	-1.25336	8.78e-13	7.16e-12
PIGQ	ENSG00000007541	phosphatidylinositol glycan anchor biosynthesis class Q	1.3522	0.435307	8.79e-13	7.16e-12
MAN2B1	ENSG00000104774	mannosidase alpha class 2B member 1	1.43039	0.516412	8.83e-13	7.19e-12
HMGN1	ENSG00000205581	high mobility group nucleosome binding domain 1	0.850381	-0.233818	9.55e-13	7.78e-12
E2F5	ENSG00000133740	E2F transcription factor 5	0.711899	-0.490255	9.61e-13	7.82e-12
ATPSCKMT	ENSG00000150756	ATP synthase c subunit lysine N-methyltransferase	1.61971	0.695737	9.76e-13	7.94e-12
NFYC	ENSG00000066136	nuclear transcription factor Y subunit gamma	0.769582	-0.377854	9.84e-13	7.99e-12
LOXL4	ENSG00000138131	lysyl oxidase like 4	0.577354	-0.792473	9.94e-13	8.07e-12
EAF1	ENSG00000144597	ELL associated factor 1	0.710291	-0.493518	1.01e-12	8.16e-12
MRPL39	ENSG00000154719	mitochondrial ribosomal protein L39	0.68727	-0.541051	1.03e-12	8.34e-12
AIFM2	ENSG00000042286	apoptosis inducing factor mitochondria associated 2	0.77584	-0.366168	1.03e-12	8.38e-12
DSC2	ENSG00000134755	desmocollin 2	1.30561	0.384724	1.05e-12	8.5e-12
RPS15A	ENSG00000134419	ribosomal protein S15a	0.793848	-0.333066	1.05e-12	8.5e-12
TKFC	ENSG00000149476	triokinase and FMN cyclase	1.37274	0.457062	1.07e-12	8.65e-12
SOX12	ENSG00000177732	SRY-box transcription factor 12	1.41929	0.505171	1.08e-12	8.75e-12
SH3BP5L	ENSG00000175137	SH3 binding domain protein 5 like	1.34962	0.432553	1.09e-12	8.82e-12
FBXL14	ENSG00000171823	F-box and leucine rich repeat protein 14	0.686259	-0.543175	1.1e-12	8.86e-12
SH3RF1	ENSG00000154447	SH3 domain containing ring finger 1	1.31766	0.397981	1.1e-12	8.91e-12
KLF9	ENSG00000119138	Kruppel like factor 9	0.327804	-1.6091	1.1e-12	8.91e-12
SLC2A12	ENSG00000146411	solute carrier family 2 member 12	1.58723	0.666507	1.13e-12	9.1e-12
KNSTRN	ENSG00000128944	kinetochore localized astrin (SPAG5) binding protein	0.773382	-0.370747	1.16e-12	9.31e-12
PPIL3	ENSG00000240344	peptidylprolyl isomerase like 3	0.664338	-0.59001	1.17e-12	9.46e-12
CACNG4	ENSG00000075461	calcium voltage-gated channel auxiliary subunit gamma 4	1.42349	0.50943	1.18e-12	9.49e-12
SGSM3	ENSG00000100359	small G protein signaling modulator 3	1.27625	0.351915	1.24e-12	9.97e-12
BOLA3	ENSG00000163170	bolA family member 3	0.645793	-0.630856	1.29e-12	1.04e-11
HELLS	ENSG00000119969	helicase, lymphoid specific	0.721683	-0.470562	1.3e-12	1.04e-11
HACD2	ENSG00000206527	3-hydroxyacyl-CoA dehydratase 2	0.787024	-0.345521	1.4e-12	1.12e-11
DUSP4	ENSG00000120875	dual specificity phosphatase 4	0.679895	-0.556615	1.41e-12	1.13e-11
PDCD10	ENSG00000114209	programmed cell death 10	0.771684	-0.373918	1.41e-12	1.13e-11
ZSCAN25	ENSG00000197037	zinc finger and SCAN domain containing 25	0.659826	-0.599842	1.44e-12	1.16e-11
UBLCP1	ENSG00000164332	ubiquitin like domain containing CTD phosphatase 1	1.59609	0.674539	1.46e-12	1.17e-11
SRXN1	ENSG00000271303	sulfiredoxin 1	0.807637	-0.308221	1.48e-12	1.19e-11
CSNK2B	ENSG00000204435	casein kinase 2 beta	0.776807	-0.364372	1.49e-12	1.19e-11
CNN3	ENSG00000117519	calponin 3	1.42201	0.507936	1.53e-12	1.22e-11
RAB27A	ENSG00000069974	RAB27A, member RAS oncogene family	0.58411	-0.775688	1.58e-12	1.26e-11
MAD2L1	ENSG00000164109	mitotic arrest deficient 2 like 1	0.799433	-0.322951	1.58e-12	1.27e-11
H2AC6	ENSG00000180573	H2A clustered histone 6	3.60423	1.84969	1.66e-12	1.33e-11
AHSA1	ENSG00000100591	activator of HSP90 ATPase activity 1	1.24828	0.319947	1.66e-12	1.33e-11
CTSL	ENSG00000135047	cathepsin L	0.620123	-0.689374	1.69e-12	1.34e-11
EFNA2	ENSG00000099617	ephrin A2	1.42036	0.506262	1.71e-12	1.36e-11
BABAM2	ENSG00000158019	BRISC and BRCA1 A complex member 2	1.44867	0.534729	1.73e-12	1.38e-11
PGD	ENSG00000142657	phosphogluconate dehydrogenase	1.17275	0.229896	1.76e-12	1.4e-11
SELENOF	ENSG00000183291	selenoprotein F	0.81865	-0.288681	1.8e-12	1.43e-11
PLEKHA6	ENSG00000143850	pleckstrin homology domain containing A6	1.1897	0.250602	1.82e-12	1.44e-11
TBCB	ENSG00000105254	tubulin folding cofactor B	0.795141	-0.330717	1.89e-12	1.5e-11
ESPL1	ENSG00000135476	extra spindle pole bodies like 1, separase	0.76606	-0.384471	1.94e-12	1.54e-11
PSD3	ENSG00000156011	pleckstrin and Sec7 domain containing 3	1.47071	0.556509	1.96e-12	1.55e-11
SIRT1	ENSG00000096717	sirtuin 1	0.679432	-0.557599	1.97e-12	1.56e-11
WWC1	ENSG00000113645	WW and C2 domain containing 1	1.21938	0.286146	1.99e-12	1.58e-11
HOXA13	ENSG00000106031	homeobox A13	0.799113	-0.323529	2.05e-12	1.62e-11
TNFRSF11A	ENSG00000141655	TNF receptor superfamily member 11a	1.49183	0.577084	2.17e-12	1.72e-11
PPIL1	ENSG00000137168	peptidylprolyl isomerase like 1	0.762798	-0.390626	2.37e-12	1.88e-11
SCEL	ENSG00000136155	sciellin	1.52041	0.604461	2.41e-12	1.91e-11
KALRN	ENSG00000160145	kalirin RhoGEF kinase	0.711295	-0.49148	2.49e-12	1.97e-11
ATOH8	ENSG00000168874	atonal bHLH transcription factor 8	15.9899	3.99909	2.54e-12	2.01e-11
SLC40A1	ENSG00000138449	solute carrier family 40 member 1	1.26761	0.342109	2.57e-12	2.03e-11
ZNF232	ENSG00000167840	zinc finger protein 232	1.49516	0.580295	2.57e-12	2.03e-11
MACO1	ENSG00000204178	macoilin 1	1.3939	0.479127	2.59e-12	2.04e-11
UBN1	ENSG00000118900	ubinuclein 1	1.23947	0.309722	2.64e-12	2.08e-11
TMEM164	ENSG00000157600	transmembrane protein 164	1.25418	0.326748	2.68e-12	2.11e-11
SLC66A3	ENSG00000162976	solute carrier family 66 member 3	0.582018	-0.780864	2.7e-12	2.13e-11
GPC4	ENSG00000076716	glypican 4	1.36166	0.445363	2.71e-12	2.13e-11
CENPBD1	None	CENPB DNA-binding domain containing 1	1.62558	0.700953	2.82e-12	2.22e-11
MMD	ENSG00000108960	monocyte to macrophage differentiation associated	0.615037	-0.701255	2.84e-12	2.23e-11
SGSM2	ENSG00000141258	small G protein signaling modulator 2	1.36841	0.452501	2.92e-12	2.29e-11
SPIN1	ENSG00000106723	spindlin 1	0.767466	-0.381825	2.99e-12	2.35e-11
CIC	ENSG00000079432	capicua transcriptional repressor	1.19999	0.263024	3e-12	2.35e-11
COG3	ENSG00000136152	component of oligomeric golgi complex 3	0.736419	-0.441402	3e-12	2.36e-11
CHST5	ENSG00000135702	carbohydrate sulfotransferase 5	0.168546	-2.56878	3.02e-12	2.37e-11
MAPK9	ENSG00000050748	mitogen-activated protein kinase 9	0.735521	-0.443161	3.04e-12	2.38e-11
PPP3CB	ENSG00000107758	protein phosphatase 3 catalytic subunit beta	1.34295	0.425407	3.08e-12	2.41e-11
JTB	ENSG00000143543	jumping translocation breakpoint	0.730087	-0.453859	3.12e-12	2.45e-11
CXADR	ENSG00000154639	CXADR Ig-like cell adhesion molecule	0.716791	-0.480376	3.16e-12	2.47e-11
GMPR2	ENSG00000100938	guanosine monophosphate reductase 2	1.4631	0.549029	3.17e-12	2.48e-11
TAF9	ENSG00000273841	TATA-box binding protein associated factor 9	0.773663	-0.370222	3.19e-12	2.49e-11
MICAL2	ENSG00000133816	microtubule associated monooxygenase, calponin and LIM domain containing 2	0.801013	-0.320102	3.24e-12	2.53e-11
DPP3	ENSG00000254986	dipeptidyl peptidase 3	1.22411	0.291731	3.28e-12	2.56e-11
TMCO1	ENSG00000143183	transmembrane and coiled-coil domains 1	0.817584	-0.290561	3.39e-12	2.64e-11
GRK2	ENSG00000173020	G protein-coupled receptor kinase 2	1.22903	0.297524	3.45e-12	2.69e-11
HDDC2	ENSG00000111906	HD domain containing 2	0.79069	-0.338816	3.49e-12	2.72e-11
LCORL	ENSG00000178177	ligand dependent nuclear receptor corepressor like	0.690272	-0.534763	3.64e-12	2.84e-11
NISCH	ENSG00000010322	nischarin	1.27588	0.351495	3.68e-12	2.86e-11
ABCA1	ENSG00000165029	ATP binding cassette subfamily A member 1	1.9692	0.977613	3.72e-12	2.89e-11
SPOP	ENSG00000121067	speckle type BTB/POZ protein	1.30838	0.387777	3.76e-12	2.93e-11
TNS2	ENSG00000111077	tensin 2	1.278	0.353889	3.86e-12	3e-11
PRORP	ENSG00000100890	protein only RNase P catalytic subunit	0.705853	-0.50256	3.92e-12	3.04e-11
STX19	ENSG00000178750	syntaxin 19	2.81702	1.49417	3.94e-12	3.06e-11
ZSCAN29	ENSG00000140265	zinc finger and SCAN domain containing 29	1.33362	0.415351	3.97e-12	3.08e-11
IRF1	ENSG00000125347	interferon regulatory factor 1	0.739098	-0.436162	4.24e-12	3.29e-11
KLHDC2	ENSG00000165516	kelch domain containing 2	0.692993	-0.529087	4.29e-12	3.32e-11
PAPSS2	ENSG00000198682	3'-phosphoadenosine 5'-phosphosulfate synthase 2	1.24148	0.312062	4.39e-12	3.4e-11
RPSA	ENSG00000168028	ribosomal protein SA	0.836558	-0.257463	4.41e-12	3.41e-11
CDKN3	ENSG00000100526	cyclin dependent kinase inhibitor 3	0.67795	-0.560748	4.43e-12	3.43e-11
PCNT	ENSG00000160299	pericentrin	1.3041	0.383049	4.45e-12	3.44e-11
NECTIN2	ENSG00000130202	nectin cell adhesion molecule 2	0.862415	-0.213546	4.67e-12	3.61e-11
MBNL3	ENSG00000076770	muscleblind like splicing regulator 3	0.749487	-0.416024	4.68e-12	3.61e-11
PKN1	ENSG00000123143	protein kinase N1	1.34646	0.429176	4.69e-12	3.62e-11
TIGAR	ENSG00000078237	TP53 induced glycolysis regulatory phosphatase	0.666018	-0.586366	4.69e-12	3.62e-11
PCMT1	ENSG00000120265	protein-L-isoaspartate (D-aspartate) O-methyltransferase	0.745845	-0.423052	4.81e-12	3.71e-11
POLR3B	ENSG00000013503	RNA polymerase III subunit B	0.753023	-0.409235	4.92e-12	3.79e-11
RALGAPA1	ENSG00000174373	Ral GTPase activating protein catalytic subunit alpha 1	0.718963	-0.47601	4.98e-12	3.83e-11
CCT2	ENSG00000166226	chaperonin containing TCP1 subunit 2	0.853442	-0.228635	5.05e-12	3.89e-11
TTPAL	ENSG00000124120	alpha tocopherol transfer protein like	1.40024	0.485674	5.29e-12	4.07e-11
ODR4	ENSG00000157181	odr-4 GPCR localization factor homolog	0.731747	-0.450584	5.35e-12	4.12e-11
DDAH2	ENSG00000213722	dimethylarginine dimethylaminohydrolase 2	1.37268	0.45699	5.37e-12	4.12e-11
AGR2	ENSG00000106541	anterior gradient 2, protein disulphide isomerase family member	1.2449	0.316034	5.43e-12	4.17e-11
PPP1R37	ENSG00000104866	protein phosphatase 1 regulatory subunit 37	1.34991	0.432865	5.49e-12	4.21e-11
RPS8	ENSG00000142937	ribosomal protein S8	0.812113	-0.300248	5.52e-12	4.23e-11
ORC3	ENSG00000135336	origin recognition complex subunit 3	0.751362	-0.41242	5.6e-12	4.29e-11
RPL30	ENSG00000156482	ribosomal protein L30	0.81545	-0.294331	5.6e-12	4.29e-11
ACTG1	ENSG00000184009	actin gamma 1	0.863832	-0.211178	5.61e-12	4.3e-11
CDKN1A	ENSG00000124762	cyclin dependent kinase inhibitor 1A	0.565391	-0.822678	5.66e-12	4.33e-11
LPIN1	ENSG00000134324	lipin 1	1.47177	0.557552	5.7e-12	4.36e-11
GALNS	ENSG00000141012	galactosamine (N-acetyl)-6-sulfatase	0.742647	-0.429252	5.84e-12	4.46e-11
ETV6	ENSG00000139083	ETS variant transcription factor 6	1.36344	0.447253	5.86e-12	4.47e-11
BTN3A1	ENSG00000026950	butyrophilin subfamily 3 member A1	1.6063	0.683745	5.89e-12	4.5e-11
NMB	ENSG00000197696	neuromedin B	0.717739	-0.478468	5.92e-12	4.52e-11
SMTN	ENSG00000183963	smoothelin	1.3092	0.388681	5.92e-12	4.52e-11
MZF1	ENSG00000099326	myeloid zinc finger 1	1.37856	0.463166	5.96e-12	4.55e-11
PUS7	ENSG00000091127	pseudouridine synthase 7	0.803686	-0.315296	5.98e-12	4.55e-11
PHF1	ENSG00000112511	PHD finger protein 1	1.45864	0.544622	6.04e-12	4.6e-11
LIX1L	ENSG00000271601	limb and CNS expressed 1 like	1.97177	0.979489	6.08e-12	4.62e-11
UBE3A	ENSG00000114062	ubiquitin protein ligase E3A	1.24147	0.312047	6.12e-12	4.65e-11
MEF2A	ENSG00000068305	myocyte enhancer factor 2A	0.739576	-0.435229	6.46e-12	4.91e-11
CACNA1H	ENSG00000196557	calcium voltage-gated channel subunit alpha1 H	7.67783	2.9407	6.51e-12	4.94e-11
KIF26B	ENSG00000162849	kinesin family member 26B	6.67615	2.73902	6.54e-12	4.97e-11
TIA1	ENSG00000116001	TIA1 cytotoxic granule associated RNA binding protein	1.29549	0.373494	6.59e-12	5e-11
UBA5	ENSG00000081307	ubiquitin like modifier activating enzyme 5	0.783266	-0.352426	6.64e-12	5.04e-11
TPD52L2	ENSG00000101150	TPD52 like 2	0.845811	-0.241592	6.72e-12	5.09e-11
HOXA7	ENSG00000122592	homeobox A7	0.598707	-0.740079	6.73e-12	5.1e-11
PHF5A	ENSG00000100410	PHD finger protein 5A	1.41513	0.500932	6.78e-12	5.14e-11
RALY	ENSG00000125970	RALY heterogeneous nuclear ribonucleoprotein	1.24989	0.321803	6.88e-12	5.2e-11
MANSC1	ENSG00000111261	MANSC domain containing 1	0.748074	-0.418747	6.88e-12	5.21e-11
BZW1	ENSG00000082153	basic leucine zipper and W2 domains 1	0.822086	-0.282639	6.92e-12	5.23e-11
SPATS2L	ENSG00000196141	spermatogenesis associated serine rich 2 like	1.25909	0.332383	7.27e-12	5.5e-11
MUC1	ENSG00000185499	mucin 1, cell surface associated	4.73638	2.24379	7.42e-12	5.61e-11
SYTL5	ENSG00000147041	synaptotagmin like 5	2.786	1.4782	7.5e-12	5.66e-11
PGRMC1	ENSG00000101856	progesterone receptor membrane component 1	0.818849	-0.28833	7.55e-12	5.7e-11
SF1	ENSG00000168066	splicing factor 1	0.811324	-0.30165	7.84e-12	5.91e-11
DCUN1D2	ENSG00000150401	defective in cullin neddylation 1 domain containing 2	0.683386	-0.549227	7.87e-12	5.93e-11
ATP5MC1	ENSG00000159199	ATP synthase membrane subunit c locus 1	0.786554	-0.346382	7.9e-12	5.95e-11
CIAPIN1	ENSG00000005194	cytokine induced apoptosis inhibitor 1	0.741395	-0.431685	7.94e-12	5.97e-11
BBS1	ENSG00000174483	Bardet-Biedl syndrome 1	1.50957	0.59414	8.05e-12	6.06e-11
SVIL	ENSG00000197321	supervillin	1.34415	0.426696	8.12e-12	6.1e-11
SH3BP1	ENSG00000100092	SH3 domain binding protein 1	0.780006	-0.358443	8.23e-12	6.18e-11
ALDH1L1	ENSG00000144908	aldehyde dehydrogenase 1 family member L1	2.17725	1.12251	8.49e-12	6.37e-11
RAB20	ENSG00000139832	RAB20, member RAS oncogene family	0.785225	-0.348822	8.58e-12	6.44e-11
ZNF444	ENSG00000167685	zinc finger protein 444	1.35541	0.438734	8.68e-12	6.52e-11
NDUFB1	ENSG00000183648	NADH:ubiquinone oxidoreductase subunit B1	0.654793	-0.61089	8.97e-12	6.73e-11
DLGAP5	ENSG00000126787	DLG associated protein 5	0.790199	-0.339713	9.07e-12	6.79e-11
PDCD11	ENSG00000148843	programmed cell death 11	1.2012	0.264473	9.33e-12	6.99e-11
CTDNEP1	ENSG00000175826	CTD nuclear envelope phosphatase 1	1.24706	0.318529	9.36e-12	7e-11
FLYWCH2	ENSG00000162076	FLYWCH family member 2	0.527352	-0.923162	9.56e-12	7.15e-11
SRRM1	ENSG00000133226	serine and arginine repetitive matrix 1	0.826721	-0.274528	9.56e-12	7.15e-11
UBQLN1	ENSG00000135018	ubiquilin 1	0.796997	-0.327354	9.99e-12	7.46e-11
CALU	ENSG00000128595	calumenin	1.17711	0.235252	1e-11	7.49e-11
PRKACB	ENSG00000142875	protein kinase cAMP-activated catalytic subunit beta	1.56639	0.647447	1.01e-11	7.56e-11
NFYA	ENSG00000001167	nuclear transcription factor Y subunit alpha	1.31692	0.397164	1.02e-11	7.6e-11
DYNC1I1	ENSG00000158560	dynein cytoplasmic 1 intermediate chain 1	3.91286	1.96822	1.03e-11	7.65e-11
RPL27A	ENSG00000166441	ribosomal protein L27a	0.843891	-0.244871	1.03e-11	7.65e-11
PARD6B	ENSG00000124171	par-6 family cell polarity regulator beta	0.704468	-0.505394	1.03e-11	7.66e-11
ATPAF1	ENSG00000123472	ATP synthase mitochondrial F1 complex assembly factor 1	0.726342	-0.461279	1.03e-11	7.67e-11
ARHGEF3	ENSG00000163947	Rho guanine nucleotide exchange factor 3	1.52832	0.611946	1.03e-11	7.7e-11
GPATCH1	ENSG00000076650	G-patch domain containing 1	0.681713	-0.552764	1.05e-11	7.77e-11
ITPA	ENSG00000125877	inosine triphosphatase	1.33653	0.418489	1.05e-11	7.77e-11
CBX3	ENSG00000122565	chromobox 3	0.853549	-0.228454	1.05e-11	7.79e-11
CAMK2N1	ENSG00000162545	calcium/calmodulin dependent protein kinase II inhibitor 1	1.33944	0.421625	1.06e-11	7.88e-11
COPS6	ENSG00000168090	COP9 signalosome subunit 6	0.849089	-0.236012	1.08e-11	8.04e-11
RAB11FIP3	ENSG00000090565	RAB11 family interacting protein 3	1.63818	0.712094	1.09e-11	8.09e-11
BRK1	ENSG00000254999	BRICK1 subunit of SCAR/WAVE actin nucleating complex	1.27939	0.35546	1.09e-11	8.1e-11
GPRIN1	ENSG00000169258	G protein regulated inducer of neurite outgrowth 1	1.82651	0.869088	1.1e-11	8.15e-11
RSRC2	ENSG00000111011	arginine and serine rich coiled-coil 2	0.790146	-0.33981	1.12e-11	8.32e-11
F2RL1	ENSG00000164251	F2R like trypsin receptor 1	0.783531	-0.351938	1.14e-11	8.41e-11
ZNF703	ENSG00000183779	zinc finger protein 703	1.29804	0.376339	1.15e-11	8.54e-11
TRPV6	ENSG00000165125	transient receptor potential cation channel subfamily V member 6	0.380217	-1.39511	1.17e-11	8.65e-11
RAB26	ENSG00000167964	RAB26, member RAS oncogene family	1.80628	0.85302	1.17e-11	8.65e-11
HIP1R	ENSG00000130787	huntingtin interacting protein 1 related	1.22093	0.287982	1.23e-11	9.08e-11
PPM1G	ENSG00000115241	protein phosphatase, Mg2+/Mn2+ dependent 1G	1.17368	0.231033	1.26e-11	9.32e-11
SNX8	ENSG00000106266	sorting nexin 8	1.25017	0.322125	1.27e-11	9.37e-11
DTL	ENSG00000143476	denticleless E3 ubiquitin protein ligase homolog	1.29435	0.372233	1.28e-11	9.41e-11
BTN2A1	ENSG00000112763	butyrophilin subfamily 2 member A1	0.712702	-0.488628	1.28e-11	9.47e-11
MGST3	ENSG00000143198	microsomal glutathione S-transferase 3	0.753266	-0.408768	1.29e-11	9.47e-11
RAB5A	ENSG00000144566	RAB5A, member RAS oncogene family	1.34619	0.428883	1.31e-11	9.65e-11
WDR43	ENSG00000163811	WD repeat domain 43	0.829701	-0.269337	1.31e-11	9.67e-11
EGLN2	ENSG00000269858	egl-9 family hypoxia inducible factor 2	1.29238	0.370035	1.34e-11	9.86e-11
SGO2	ENSG00000163535	shugoshin 2	0.690684	-0.533902	1.34e-11	9.88e-11
CISD1	ENSG00000122873	CDGSH iron sulfur domain 1	0.701525	-0.511434	1.36e-11	1e-10
MVK	ENSG00000110921	mevalonate kinase	1.36092	0.444579	1.4e-11	1.02e-10
SMARCE1	ENSG00000073584	SWI/SNF related, matrix associated, actin dependent regulator of chromatin, subfamily e, member 1	1.34435	0.426905	1.43e-11	1.05e-10
SULF2	ENSG00000196562	sulfatase 2	0.800405	-0.321197	1.44e-11	1.05e-10
JAKMIP2	ENSG00000176049	janus kinase and microtubule interacting protein 2	12.1022	3.59719	1.45e-11	1.06e-10
CENPQ	ENSG00000031691	centromere protein Q	0.596449	-0.74553	1.46e-11	1.07e-10
SMC4	ENSG00000113810	structural maintenance of chromosomes 4	0.795978	-0.3292	1.49e-11	1.09e-10
TRNAU1AP	ENSG00000180098	tRNA selenocysteine 1 associated protein 1	0.696175	-0.522479	1.49e-11	1.09e-10
BACH1	ENSG00000156273	BTB domain and CNC homolog 1	1.2928	0.370499	1.49e-11	1.09e-10
KLF5	ENSG00000102554	Kruppel like factor 5	0.798189	-0.325198	1.53e-11	1.12e-10
RAB3GAP1	ENSG00000115839	RAB3 GTPase activating protein catalytic subunit 1	1.24795	0.319556	1.57e-11	1.15e-10
GEN1	ENSG00000178295	GEN1 Holliday junction 5' flap endonuclease	0.770119	-0.376846	1.58e-11	1.15e-10
RBCK1	ENSG00000125826	RANBP2-type and C3HC4-type zinc finger containing 1	1.21695	0.283265	1.61e-11	1.18e-10
CDCA8	ENSG00000134690	cell division cycle associated 8	0.81614	-0.293111	1.61e-11	1.18e-10
ACAA2	ENSG00000167315	acetyl-CoA acyltransferase 2	0.816508	-0.292461	1.65e-11	1.21e-10
SFT2D2	ENSG00000213064	SFT2 domain containing 2	0.809264	-0.305318	1.65e-11	1.21e-10
CENPV	ENSG00000166582	centromere protein V	0.766753	-0.383167	1.67e-11	1.22e-10
MRPL34	ENSG00000130312	mitochondrial ribosomal protein L34	0.729906	-0.454218	1.69e-11	1.23e-10
KLRC2	ENSG00000205809	killer cell lectin like receptor C2	9.45004	3.24032	1.73e-11	1.26e-10
ATL2	ENSG00000119787	atlastin GTPase 2	0.817932	-0.289947	1.77e-11	1.29e-10
MST1R	ENSG00000164078	macrophage stimulating 1 receptor	1.27156	0.346601	1.79e-11	1.3e-10
PLOD3	ENSG00000106397	procollagen-lysine,2-oxoglutarate 5-dioxygenase 3	0.850527	-0.233571	1.89e-11	1.37e-10
ZDHHC4	ENSG00000136247	zinc finger DHHC-type palmitoyltransferase 4	1.30837	0.387776	1.89e-11	1.38e-10
TIMP1	ENSG00000102265	TIMP metallopeptidase inhibitor 1	0.792832	-0.334913	1.91e-11	1.39e-10
FRS2	ENSG00000166225	fibroblast growth factor receptor substrate 2	0.738347	-0.43763	1.95e-11	1.41e-10
GTF3A	ENSG00000122034	general transcription factor IIIA	1.20247	0.266005	1.96e-11	1.42e-10
XXYLT1	ENSG00000173950	xyloside xylosyltransferase 1	0.707104	-0.500006	2.07e-11	1.5e-10
CTBP2	ENSG00000175029	C-terminal binding protein 2	0.860138	-0.21736	2.1e-11	1.52e-10
EPB41	ENSG00000159023	erythrocyte membrane protein band 4.1	1.21736	0.283753	2.21e-11	1.6e-10
HERC5	ENSG00000138646	HECT and RLD domain containing E3 ubiquitin protein ligase 5	4.17745	2.06262	2.22e-11	1.6e-10
POLR2A	ENSG00000181222	RNA polymerase II subunit A	0.663335	-0.592191	2.22e-11	1.6e-10
CBLL1	ENSG00000105879	Cbl proto-oncogene like 1	0.697303	-0.520142	2.23e-11	1.61e-10
PPP1R12A	ENSG00000058272	protein phosphatase 1 regulatory subunit 12A	0.762951	-0.390337	2.24e-11	1.62e-10
IL32	ENSG00000008517	interleukin 32	0.228084	-2.13236	2.25e-11	1.62e-10
MAF1	ENSG00000179632	MAF1 homolog, negative regulator of RNA polymerase III	1.23854	0.308643	2.39e-11	1.73e-10
CAMLG	ENSG00000164615	calcium modulating ligand	1.49579	0.580908	2.4e-11	1.73e-10
TCP1	ENSG00000120438	t-complex 1	0.857262	-0.222192	2.47e-11	1.78e-10
TPX2	ENSG00000088325	TPX2 microtubule nucleation factor	0.827776	-0.272688	2.49e-11	1.79e-10
GPX8	ENSG00000164294	glutathione peroxidase 8 (putative)	1.75881	0.814603	2.5e-11	1.8e-10
MRFAP1L1	ENSG00000178988	Morf4 family associated protein 1 like 1	1.28646	0.363408	2.52e-11	1.82e-10
PLEKHJ1	ENSG00000104886	pleckstrin homology domain containing J1	1.42159	0.507508	2.54e-11	1.82e-10
GPATCH11	ENSG00000152133	G-patch domain containing 11	0.671418	-0.574716	2.57e-11	1.85e-10
SAMD4B	ENSG00000179134	sterile alpha motif domain containing 4B	1.1894	0.250239	2.61e-11	1.88e-10
JAG1	ENSG00000101384	jagged canonical Notch ligand 1	0.750626	-0.413833	2.65e-11	1.9e-10
STK11	ENSG00000118046	serine/threonine kinase 11	1.34555	0.428196	2.7e-11	1.94e-10
FKBP8	ENSG00000105701	FKBP prolyl isomerase 8	1.27455	0.349986	2.78e-11	2e-10
ETAA1	ENSG00000143971	ETAA1 activator of ATR kinase	1.51315	0.597554	2.81e-11	2.01e-10
PLXNB2	ENSG00000196576	plexin B2	0.846516	-0.240391	2.81e-11	2.02e-10
LARP1	ENSG00000155506	La ribonucleoprotein 1, translational regulator	1.18481	0.244661	2.84e-11	2.04e-10
H2AJ	ENSG00000246705	H2A.J histone	1.55109	0.633281	2.86e-11	2.05e-10
SLC2A4RG	ENSG00000125520	SLC2A4 regulator	0.856963	-0.222696	2.94e-11	2.1e-10
RPL38	ENSG00000172809	ribosomal protein L38	0.832073	-0.265218	2.97e-11	2.12e-10
SH3YL1	ENSG00000035115	SH3 and SYLF domain containing 1	1.29407	0.37192	3e-11	2.14e-10
CIB1	ENSG00000185043	calcium and integrin binding 1	0.812101	-0.30027	3.07e-11	2.19e-10
FAM89B	ENSG00000176973	family with sequence similarity 89 member B	1.2619	0.335598	3.13e-11	2.24e-10
SYNGAP1	ENSG00000197283	synaptic Ras GTPase activating protein 1	1.46207	0.548017	3.14e-11	2.24e-10
LYST	ENSG00000143669	lysosomal trafficking regulator	0.605008	-0.724975	3.15e-11	2.25e-10
GSKIP	ENSG00000100744	GSK3B interacting protein	0.691362	-0.532486	3.15e-11	2.25e-10
PDE3B	ENSG00000152270	phosphodiesterase 3B	1.32063	0.401226	3.17e-11	2.26e-10
FXYD5	ENSG00000089327	FXYD domain containing ion transport regulator 5	0.759079	-0.397678	3.2e-11	2.28e-10
COX7A2L	ENSG00000115944	cytochrome c oxidase subunit 7A2 like	0.818816	-0.288389	3.21e-11	2.28e-10
KIF12	ENSG00000136883	kinesin family member 12	1.48361	0.56911	3.23e-11	2.3e-10
KIZ	ENSG00000088970	kizuna centrosomal protein	0.654036	-0.612557	3.29e-11	2.34e-10
ATP6V0D1	ENSG00000159720	ATPase H+ transporting V0 subunit d1	1.25866	0.331888	3.37e-11	2.4e-10
GRIPAP1	ENSG00000068400	GRIP1 associated protein 1	1.35847	0.441983	3.4e-11	2.41e-10
FAM53B	ENSG00000189319	family with sequence similarity 53 member B	1.35771	0.44118	3.5e-11	2.49e-10
ZNF710	ENSG00000140548	zinc finger protein 710	1.35258	0.43571	3.55e-11	2.52e-10
HECTD4	ENSG00000173064	HECT domain E3 ubiquitin protein ligase 4	1.27019	0.345047	3.56e-11	2.52e-10
DHX29	ENSG00000067248	DExH-box helicase 29	0.778159	-0.361862	3.63e-11	2.57e-10
SLC35F5	ENSG00000115084	solute carrier family 35 member F5	0.81185	-0.300715	3.72e-11	2.63e-10
SMYD5	ENSG00000135632	SMYD family member 5	1.29182	0.369403	3.83e-11	2.71e-10
PITX1	ENSG00000069011	paired like homeodomain 1	1.38957	0.474641	3.84e-11	2.72e-10
SLC38A10	ENSG00000157637	solute carrier family 38 member 10	1.3138	0.39375	3.86e-11	2.73e-10
ALAS1	ENSG00000023330	5'-aminolevulinate synthase 1	0.763418	-0.389455	3.9e-11	2.76e-10
ING4	ENSG00000111653	inhibitor of growth family member 4	1.6128	0.689564	3.92e-11	2.77e-10
NDUFS5	ENSG00000168653	NADH:ubiquinone oxidoreductase subunit S5	0.827216	-0.273665	3.93e-11	2.78e-10
SLC17A5	ENSG00000119899	solute carrier family 17 member 5	1.44977	0.53582	3.94e-11	2.78e-10
TBX3	ENSG00000135111	T-box transcription factor 3	0.708133	-0.497907	3.99e-11	2.81e-10
SPRYD7	ENSG00000123178	SPRY domain containing 7	0.647535	-0.626971	4.09e-11	2.88e-10
MYO1B	ENSG00000128641	myosin IB	1.27884	0.354836	4.1e-11	2.89e-10
ISOC1	ENSG00000066583	isochorismatase domain containing 1	0.767488	-0.381783	4.12e-11	2.9e-10
PSMA3	ENSG00000100567	proteasome 20S subunit alpha 3	0.784268	-0.350581	4.13e-11	2.91e-10
ZNF146	ENSG00000167635	zinc finger protein 146	1.24422	0.315238	4.17e-11	2.94e-10
ADCY5	ENSG00000173175	adenylate cyclase 5	2.29141	1.19623	4.21e-11	2.96e-10
SF3B3	ENSG00000189091	splicing factor 3b subunit 3	0.85127	-0.232311	4.29e-11	3.02e-10
C1QBP	ENSG00000108561	complement C1q binding protein	0.854099	-0.227525	4.32e-11	3.04e-10
YIF1B	ENSG00000167645	Yip1 interacting factor homolog B, membrane trafficking protein	0.797782	-0.325933	4.33e-11	3.04e-10
PCCB	ENSG00000114054	propionyl-CoA carboxylase subunit beta	1.29375	0.371554	4.35e-11	3.05e-10
SRCIN1	ENSG00000277363	SRC kinase signaling inhibitor 1	1.51878	0.602909	4.38e-11	3.08e-10
SLTM	ENSG00000137776	SAFB like transcription modulator	0.825434	-0.276776	4.39e-11	3.08e-10
KMT5A	ENSG00000183955	lysine methyltransferase 5A	0.815159	-0.294847	4.44e-11	3.11e-10
SPTLC3	ENSG00000172296	serine palmitoyltransferase long chain base subunit 3	2.09664	1.06808	4.74e-11	3.32e-10
PRAF2	ENSG00000243279	PRA1 domain family member 2	2.39705	1.26126	4.77e-11	3.34e-10
TMED9	ENSG00000184840	transmembrane p24 trafficking protein 9	1.23718	0.307052	4.82e-11	3.37e-10
ACBD7	ENSG00000176244	acyl-CoA binding domain containing 7	0.579657	-0.786729	4.91e-11	3.43e-10
PDIA5	ENSG00000065485	protein disulfide isomerase family A member 5	1.35438	0.437636	4.95e-11	3.46e-10
IGFL4	ENSG00000204869	IGF like family member 4	0.42175	-1.24554	5.1e-11	3.56e-10
SENP1	ENSG00000079387	SUMO specific peptidase 1	0.771139	-0.374938	5.18e-11	3.62e-10
OIP5	ENSG00000104147	Opa interacting protein 5	0.695047	-0.524818	5.22e-11	3.64e-10
UGT1A6	ENSG00000167165	UDP glucuronosyltransferase family 1 member A6	0.714175	-0.485651	5.25e-11	3.67e-10
TAP2	ENSG00000204267	transporter 2, ATP binding cassette subfamily B member	1.23692	0.306756	5.5e-11	3.84e-10
ISOC2	ENSG00000063241	isochorismatase domain containing 2	1.25618	0.329043	5.51e-11	3.84e-10
CCSAP	ENSG00000154429	centriole, cilia and spindle associated protein	0.658356	-0.603059	5.52e-11	3.84e-10
AQR	ENSG00000021776	aquarius intron-binding spliceosomal factor	0.824037	-0.27922	5.55e-11	3.87e-10
PSMB3	ENSG00000277791	proteasome 20S subunit beta 3	0.801288	-0.319607	5.6e-11	3.9e-10
SYBU	ENSG00000147642	syntabulin	1.37855	0.463155	5.63e-11	3.92e-10
HNF4A	ENSG00000101076	hepatocyte nuclear factor 4 alpha	0.805552	-0.31195	5.64e-11	3.92e-10
NEDD4	ENSG00000069869	NEDD4 E3 ubiquitin protein ligase	0.711879	-0.490296	5.76e-11	4.01e-10
PGM2	ENSG00000169299	phosphoglucomutase 2	0.759449	-0.396975	5.9e-11	4.1e-10
NELFA	ENSG00000185049	negative elongation factor complex member A	1.24568	0.316929	5.93e-11	4.12e-10
SPRTN	ENSG00000010072	SprT-like N-terminal domain	0.71373	-0.48655	5.96e-11	4.14e-10
MANEA	ENSG00000172469	mannosidase endo-alpha	0.682609	-0.550869	6.09e-11	4.22e-10
SUCLG2	ENSG00000172340	succinate-CoA ligase GDP-forming subunit beta	1.29676	0.374907	6.16e-11	4.27e-10
JCAD	ENSG00000165757	junctional cadherin 5 associated	0.749355	-0.416279	6.25e-11	4.33e-10
LRRC40	ENSG00000066557	leucine rich repeat containing 40	0.749125	-0.416721	6.4e-11	4.43e-10
HNRNPR	ENSG00000125944	heterogeneous nuclear ribonucleoprotein R	0.855198	-0.22567	6.44e-11	4.46e-10
GNL3	ENSG00000163938	G protein nucleolar 3	0.805224	-0.312537	6.66e-11	4.61e-10
PRKAR1A	ENSG00000108946	protein kinase cAMP-dependent type I regulatory subunit alpha	0.846316	-0.240731	6.72e-11	4.65e-10
RPL26	ENSG00000161970	ribosomal protein L26	0.80566	-0.311756	7.07e-11	4.89e-10
SLC37A4	ENSG00000137700	solute carrier family 37 member 4	1.30938	0.388885	7.07e-11	4.89e-10
ZNF616	ENSG00000204611	zinc finger protein 616	1.80799	0.854389	7.27e-11	5.02e-10
RSAD1	ENSG00000136444	radical S-adenosyl methionine domain containing 1	1.37555	0.460012	7.34e-11	5.06e-10
[truncated: 5,664 more rows]
