# Supplementary material for: METTL14 modulates glycolysis to inhibit colorectal tumorigenesis in p53‐wild‐type cells
Source: EMBO Rep. 2023 Feb 16;24(4):e56325. doi: 10.15252/embr.202256325 (PMC10074077; doi:10.15252/embr.202256325)
Supplement: Supplementary file 4 — Dataset EV2 [file EMBR-24-e56325-s010.xlsx]

## Sheet: Dataset EV2-1
Dataset EV2-1. miRNA profiling in HCT116 control and METTL14-overexpression cells.
miRNA	Probe ID	Systematic name	FoldChange	log2FoldChange	P.Value
HAIRPIN_hsa-mir-432	HAIRPIN_hsa-mir-432_at		1.11625	0.158662	0.000474227
HAIRPIN_hsa-mir-570	HAIRPIN_hsa-mir-570_at		-1.097	-0.133562	0.00127723
HAIRPIN_hsa-mir-141	HAIRPIN_hsa-mir-141_at		1.08614	0.119207	0.00143477
hsa-miR-6859-5p	MATURE_hsa-mir-6859-5p_at	hsa-miR-6859-5p	1.08705	0.120416	0.00149204
HAIRPIN_hsa-mir-3149	HAIRPIN_hsa-mir-3149_at		1.11224	0.15347	0.001597
hsa-miR-302b-5p	MATURE_hsa-mir-302b-5p_at	hsa-miR-302b-5p	-1.29197	-0.369569	0.00182685
HAIRPIN_hsa-mir-7515	HAIRPIN_hsa-mir-7515_at		-1.17497	-0.232627	0.0018929
HAIRPIN_hsa-mir-3121	HAIRPIN_hsa-mir-3121_at		1.23232	0.301377	0.00193193
hsa-miR-7106-5p	MATURE_hsa-mir-7106-5p_at	hsa-miR-7106-5p	-1.30457	-0.383578	0.00240172
hsa-miR-20a-3p	MATURE_hsa-mir-20a-3p_at	hsa-miR-20a-3p	-1.0986	-0.135672	0.00252352
HAIRPIN_hsa-mir-4495	HAIRPIN_hsa-mir-4495_at		1.17605	0.233953	0.00258874
hsa-miR-7160-5p	MATURE_hsa-mir-7160-5p_at	hsa-miR-7160-5p	1.31937	0.399846	0.00274074
hsa-miR-1251-3p	MATURE_hsa-mir-1251-3p_at	hsa-miR-1251-3p	-1.08734	-0.120809	0.00305495
hsa-miR-6737-5p	MATURE_hsa-mir-6737-5p_at	hsa-miR-6737-5p	1.30063	0.379206	0.00323395
hsa-miR-4721	MATURE_hsa-mir-4721_at	hsa-miR-4721	2.41031	1.26922	0.00361272
hsa-miR-4722-5p	MATURE_hsa-mir-4722-5p_at	hsa-miR-4722-5p	-1.16567	-0.221161	0.00406697
hsa-miR-6890-3p	MATURE_hsa-mir-6890-3p_at	hsa-miR-6890-3p	-1.42021	-0.506105	0.00445041
hsa-miR-3663-5p	MATURE_hsa-mir-3663-5p_at	hsa-miR-3663-5p	1.22767	0.295921	0.00473871
hsa-miR-3909	MATURE_hsa-mir-3909_at	hsa-miR-3909	1.16802	0.22406	0.00480767
hsa-miR-98-5p	MATURE_hsa-mir-98-5p_at	hsa-miR-98-5p	1.19225	0.253682	0.0056795
hsa-miR-5692b	MATURE_hsa-mir-5692b_at	hsa-miR-5692b	1.31578	0.395913	0.00628548
HAIRPIN_hsa-mir-1539	HAIRPIN_hsa-mir-1539_at		1.20454	0.268485	0.00676156
hsa-miR-4476	MATURE_hsa-mir-4476_at	hsa-miR-4476	1.2124	0.277867	0.0069173
hsa-miR-4727-3p	MATURE_hsa-mir-4727-3p_at	hsa-miR-4727-3p	-1.2397	-0.309988	0.00705526
hsa-miR-6872-3p	MATURE_hsa-mir-6872-3p_at	hsa-miR-6872-3p	1.29735	0.37557	0.0070819
HAIRPIN_hsa-mir-6807	HAIRPIN_hsa-mir-6807_at		1.1783	0.236711	0.00776663
hsa-miR-4690-5p	MATURE_hsa-mir-4690-5p_at	hsa-miR-4690-5p	1.81825	0.862549	0.00812785
hsa-miR-4691-5p	MATURE_hsa-mir-4691-5p_at	hsa-miR-4691-5p	1.22302	0.290444	0.00859163
hsa-miR-6865-5p	MATURE_hsa-mir-6865-5p_at	hsa-miR-6865-5p	2.64493	1.40323	0.00904654
hsa-miR-6509-3p	MATURE_hsa-mir-6509-3p_at	hsa-miR-6509-3p	-1.22997	-0.298626	0.00912344
hsa-miR-34b-5p	MATURE_hsa-mir-34b-5p_at	hsa-miR-34b-5p	1.10529	0.144423	0.00993088
hsa-miR-432-5p	MATURE_hsa-mir-432-5p_at	hsa-miR-432-5p	1.18402	0.243698	0.00995144
hsa-miR-3120-3p	MATURE_hsa-mir-3120-3p_at	hsa-miR-3120-3p	-1.09158	-0.126416	0.0100179
hsa-miR-23a-5p	MATURE_hsa-mir-23a-5p_at	hsa-miR-23a-5p	-1.27923	-0.355277	0.0103047
HAIRPIN_hsa-mir-656	HAIRPIN_hsa-mir-656_at		1.08499	0.117688	0.010462
hsa-miR-6834-3p	MATURE_hsa-mir-6834-3p_at	hsa-miR-6834-3p	1.14133	0.190717	0.0104746
HAIRPIN_hsa-mir-651	HAIRPIN_hsa-mir-651_at		-1.05627	-0.0789821	0.0104951
hsa-miR-133b	MATURE_hsa-mir-133b_at	hsa-miR-133b	1.07633	0.106115	0.0107613
hsa-miR-4279	MATURE_hsa-mir-4279_at	hsa-miR-4279	-1.21011	-0.275137	0.0107817
HAIRPIN_hsa-mir-549a	HAIRPIN_hsa-mir-549a_at		-1.14917	-0.20059	0.0114439
hsa-miR-6780a-5p	MATURE_hsa-mir-6780a-5p_at	hsa-miR-6780a-5p	-1.28667	-0.363647	0.0114667
HAIRPIN_hsa-mir-8078	HAIRPIN_hsa-mir-8078_at		-1.15673	-0.210053	0.0123551
hsa-miR-126-5p	MATURE_hsa-mir-126-5p_at	hsa-miR-126-5p	1.08071	0.111983	0.0133895
hsa-miR-146a-5p	MATURE_hsa-mir-146a-5p_at	hsa-miR-146a-5p	-3.08779	-1.62658	0.0135032
hsa-miR-4455	MATURE_hsa-mir-4455_at	hsa-miR-4455	-1.10015	-0.1377	0.0135477
HAIRPIN_hsa-mir-4704	HAIRPIN_hsa-mir-4704_at		-1.08067	-0.11192	0.0145267
HAIRPIN_hsa-mir-146a	HAIRPIN_hsa-mir-146a_at		-1.35314	-0.436314	0.014918
HAIRPIN_hsa-mir-1205	HAIRPIN_hsa-mir-1205_at		-1.0684	-0.0954556	0.0149577
HAIRPIN_hsa-mir-3648-1	HAIRPIN_hsa-mir-3648-1_at		-1.26627	-0.340584	0.0151322
HAIRPIN_hsa-mir-3648-2	HAIRPIN_hsa-mir-3648-2_at		-1.26627	-0.340584	0.0151322
HAIRPIN_hsa-mir-4312	HAIRPIN_hsa-mir-4312_at		-1.1452	-0.195606	0.0157859
HAIRPIN_hsa-mir-4735	HAIRPIN_hsa-mir-4735_at		-1.16812	-0.224187	0.0160597
HAIRPIN_hsa-mir-7978	HAIRPIN_hsa-mir-7978_at		-1.08632	-0.119455	0.0165774
hsa-miR-548as-3p	MATURE_hsa-mir-548as-3p_at	hsa-miR-548as-3p	-1.24654	-0.317935	0.0166348
HAIRPIN_hsa-mir-433	HAIRPIN_hsa-mir-433_at		-1.01004	-0.0144182	0.016663
hsa-miR-499a-3p	MATURE_hsa-mir-499a-3p_at	hsa-miR-499a-3p	1.12511	0.170064	0.0166769
hsa-miR-1973	MATURE_hsa-mir-1973_at	hsa-miR-1973	2.37433	1.24752	0.016889
hsa-miR-19a-5p	MATURE_hsa-mir-19a-5p_at	hsa-miR-19a-5p	-1.17922	-0.237832	0.0174188
hsa-miR-6824-5p	MATURE_hsa-mir-6824-5p_at	hsa-miR-6824-5p	-2.08597	-1.06072	0.0175129
hsa-miR-152-5p	MATURE_hsa-mir-152-5p_at	hsa-miR-152-5p	1.2378	0.307776	0.0184979
hsa-miR-4300	MATURE_hsa-mir-4300_at	hsa-miR-4300	1.26687	0.341267	0.0186627
hsa-miR-4423-3p	MATURE_hsa-mir-4423-3p_at	hsa-miR-4423-3p	1.29605	0.374119	0.0186985
HAIRPIN_hsa-mir-3165	HAIRPIN_hsa-mir-3165_at		-1.09737	-0.134045	0.0188174
hsa-miR-369-5p	MATURE_hsa-mir-369-5p_at	hsa-miR-369-5p	-1.08568	-0.118597	0.0189221
hsa-miR-2909	MATURE_hsa-mir-2909_at	hsa-miR-2909	-1.23027	-0.298969	0.0191322
hsa-miR-548aa	MATURE_hsa-mir-548aa_at	hsa-miR-548aa	-1.2066	-0.270942	0.0191696
hsa-miR-548t-3p	MATURE_hsa-mir-548t-3p_at		-1.2066	-0.270942	0.0191696
HAIRPIN_hsa-mir-6815	HAIRPIN_hsa-mir-6815_at		-1.05643	-0.0792003	0.0192714
HAIRPIN_hsa-mir-6883	HAIRPIN_hsa-mir-6883_at		-1.17718	-0.235339	0.0193503
hsa-miR-6895-5p	MATURE_hsa-mir-6895-5p_at	hsa-miR-6895-5p	-1.07792	-0.108254	0.0194378
HAIRPIN_hsa-mir-3909	HAIRPIN_hsa-mir-3909_at		1.08136	0.112853	0.020802
hsa-miR-6769b-3p	MATURE_hsa-mir-6769b-3p_at	hsa-miR-6769b-3p	1.14073	0.189955	0.0208335
hsa-miR-4712-3p	MATURE_hsa-mir-4712-3p_at	hsa-miR-4712-3p	1.18162	0.240762	0.0210044
hsa-miR-939-3p	MATURE_hsa-mir-939-3p_at	hsa-miR-939-3p	-1.11117	-0.152084	0.0210783
hsa-miR-6881-5p	MATURE_hsa-mir-6881-5p_at	hsa-miR-6881-5p	1.04157	0.0587597	0.0224935
hsa-miR-6866-3p	MATURE_hsa-mir-6866-3p_at	hsa-miR-6866-3p	-1.28269	-0.359173	0.0235305
hsa-miR-551b-5p	MATURE_hsa-mir-551b-5p_at	hsa-miR-551b-5p	1.46168	0.547623	0.023717
hsa-miR-6789-5p	MATURE_hsa-mir-6789-5p_at	hsa-miR-6789-5p	-1.87812	-0.909287	0.0238532
hsa-miR-203b-5p	MATURE_hsa-mir-203b-5p_at	hsa-miR-203b-5p	-1.18314	-0.242619	0.0239722
hsa-miR-1913	MATURE_hsa-mir-1913_at	hsa-miR-1913	1.07229	0.1007	0.0242689
hsa-miR-760	MATURE_hsa-mir-760_at	hsa-miR-760	-1.95342	-0.966003	0.0245913
hsa-miR-4483	MATURE_hsa-mir-4483_at	hsa-miR-4483	-1.21242	-0.277894	0.0248337
hsa-miR-8074	MATURE_hsa-mir-8074_at	hsa-miR-8074	-1.21549	-0.281538	0.0249231
hsa-miR-1265	MATURE_hsa-mir-1265_at	hsa-miR-1265	1.1307	0.17721	0.0250682
HAIRPIN_hsa-mir-376b	HAIRPIN_hsa-mir-376b_at		-1.08128	-0.112746	0.0251033
hsa-miR-1321	MATURE_hsa-mir-1321_at	hsa-miR-1321	1.13316	0.180353	0.0251673
hsa-miR-3972	MATURE_hsa-mir-3972_at	hsa-miR-3972	1.1115	0.152502	0.0253652
HAIRPIN_hsa-mir-4657	HAIRPIN_hsa-mir-4657_at		-1.05095	-0.0716881	0.0258581
hsa-miR-8078	MATURE_hsa-mir-8078_at	hsa-miR-8078	-1.23459	-0.304036	0.0264656
hsa-miR-657	MATURE_hsa-mir-657_at	hsa-miR-657	-1.15417	-0.206851	0.0272187
hsa-miR-1247-5p	MATURE_hsa-mir-1247-5p_at	hsa-miR-1247-5p	-1.2781	-0.353999	0.0272267
hsa-miR-4789-5p	MATURE_hsa-mir-4789-5p_at	hsa-miR-4789-5p	-1.09326	-0.12864	0.0273213
hsa-miR-5006-3p	MATURE_hsa-mir-5006-3p_at	hsa-miR-5006-3p	1.1258	0.170953	0.0274271
HAIRPIN_hsa-mir-4652	HAIRPIN_hsa-mir-4652_at		-1.06745	-0.0941661	0.0287889
HAIRPIN_hsa-mir-6071	HAIRPIN_hsa-mir-6071_at		1.07114	0.0991487	0.0292141
hsa-miR-526b-5p	MATURE_hsa-mir-526b-5p_at	hsa-miR-526b-5p	1.28418	0.360849	0.0295519
hsa-miR-520f-5p	MATURE_hsa-mir-520f-5p_at	hsa-miR-520f-5p	1.15549	0.208503	0.0298684
hsa-miR-513a-5p	MATURE_hsa-mir-513a-5p_at	hsa-miR-513a-5p	1.27709	0.352855	0.029928
HAIRPIN_hsa-mir-8088	HAIRPIN_hsa-mir-8088_at		-1.13441	-0.181938	0.0301314
hsa-miR-4539	MATURE_hsa-mir-4539_at	hsa-miR-4539	-1.5931	-0.671835	0.0302262
HAIRPIN_hsa-mir-4782	HAIRPIN_hsa-mir-4782_at		-1.07649	-0.106331	0.0303465
hsa-miR-494-5p	MATURE_hsa-mir-494-5p_at	hsa-miR-494-5p	1.11052	0.151233	0.0304342
HAIRPIN_hsa-mir-302f	HAIRPIN_hsa-mir-302f_at		-1.09597	-0.132213	0.0305909
hsa-miR-431-5p	MATURE_hsa-mir-431-5p_at	hsa-miR-431-5p	-1.128	-0.173773	0.0306795
hsa-miR-6077	MATURE_hsa-mir-6077_at	hsa-miR-6077	-1.36642	-0.450404	0.0311089
hsa-miR-641	MATURE_hsa-mir-641_at	hsa-miR-641	1.05125	0.0720995	0.0315694
hsa-miR-380-3p	MATURE_hsa-mir-380-3p_at	hsa-miR-380-3p	1.14574	0.196278	0.0317549
HAIRPIN_hsa-mir-4315-1	HAIRPIN_hsa-mir-4315-1_at		-1.19068	-0.251787	0.0317936
HAIRPIN_hsa-mir-4315-2	HAIRPIN_hsa-mir-4315-2_at		-1.19068	-0.251787	0.0317936
HAIRPIN_hsa-mir-5002	HAIRPIN_hsa-mir-5002_at		-1.09753	-0.134267	0.0322457
HAIRPIN_hsa-mir-4455	HAIRPIN_hsa-mir-4455_at		-1.18466	-0.244471	0.0325908
hsa-miR-4665-3p	MATURE_hsa-mir-4665-3p_at	hsa-miR-4665-3p	1.17571	0.233532	0.0327234
hsa-miR-511-3p	MATURE_hsa-mir-511-3p_at	hsa-miR-511-3p	-1.14828	-0.199469	0.0331618
hsa-miR-4502	MATURE_hsa-mir-4502_at	hsa-miR-4502	1.58242	0.662134	0.0332485
HAIRPIN_hsa-mir-5692b	HAIRPIN_hsa-mir-5692b_at		1.16061	0.214882	0.0333429
HAIRPIN_hsa-mir-7160	HAIRPIN_hsa-mir-7160_at		1.09763	0.134394	0.0336391
HAIRPIN_hsa-mir-3920	HAIRPIN_hsa-mir-3920_at		-1.05043	-0.0709865	0.03367
HAIRPIN_hsa-mir-8064	HAIRPIN_hsa-mir-8064_at		1.29934	0.37778	0.0347369
hsa-miR-4794	MATURE_hsa-mir-4794_at	hsa-miR-4794	1.19674	0.259108	0.0351829
hsa-miR-214-5p	MATURE_hsa-mir-214-5p_at	hsa-miR-214-5p	-1.10936	-0.14973	0.0352685
hsa-miR-6512-3p	MATURE_hsa-mir-6512-3p_at	hsa-miR-6512-3p	-1.10904	-0.149307	0.0354339
HAIRPIN_hsa-mir-3155b	HAIRPIN_hsa-mir-3155b_at		1.13634	0.184399	0.035641
HAIRPIN_hsa-mir-3187	HAIRPIN_hsa-mir-3187_at		-1.15562	-0.208671	0.0356884
hsa-miR-6776-3p	MATURE_hsa-mir-6776-3p_at	hsa-miR-6776-3p	1.19283	0.254385	0.0359179
HAIRPIN_hsa-mir-493	HAIRPIN_hsa-mir-493_at		-1.11561	-0.157832	0.036045
hsa-miR-670-3p	MATURE_hsa-mir-670-3p_at	hsa-miR-670-3p	1.13008	0.176426	0.0368538
HAIRPIN_hsa-mir-630	HAIRPIN_hsa-mir-630_at		1.18416	0.243866	0.0371506
HAIRPIN_hsa-mir-6501	HAIRPIN_hsa-mir-6501_at		1.1255	0.17057	0.0372962
HAIRPIN_hsa-mir-4722	HAIRPIN_hsa-mir-4722_at		-1.13982	-0.188811	0.0380472
HAIRPIN_hsa-mir-6131	HAIRPIN_hsa-mir-6131_at		1.1146	0.156521	0.0386572
hsa-miR-6823-3p	MATURE_hsa-mir-6823-3p_at	hsa-miR-6823-3p	-1.08307	-0.115122	0.0387889
hsa-miR-1295b-5p	MATURE_hsa-mir-1295b-5p_at	hsa-miR-1295b-5p	-1.17339	-0.230678	0.0392259
HAIRPIN_hsa-mir-4301	HAIRPIN_hsa-mir-4301_at		1.17567	0.233477	0.0393939
HAIRPIN_hsa-mir-3145	HAIRPIN_hsa-mir-3145_at		-1.07762	-0.107843	0.0394704
HAIRPIN_hsa-mir-6747	HAIRPIN_hsa-mir-6747_at		-1.13715	-0.185417	0.0396772
hsa-miR-7157-5p	MATURE_hsa-mir-7157-5p_at	hsa-miR-7157-5p	-1.17083	-0.227531	0.0401778
HAIRPIN_hsa-mir-4642	HAIRPIN_hsa-mir-4642_at		1.13345	0.180722	0.0402644
HAIRPIN_hsa-mir-4284	HAIRPIN_hsa-mir-4284_at		1.23988	0.310205	0.0403101
hsa-miR-4769-3p	MATURE_hsa-mir-4769-3p_at	hsa-miR-4769-3p	-1.23718	-0.307059	0.0403573
hsa-miR-513c-3p	MATURE_hsa-mir-513c-3p_at	hsa-miR-513c-3p	-1.11124	-0.15217	0.0405223
HAIRPIN_hsa-mir-3117	HAIRPIN_hsa-mir-3117_at		-1.08438	-0.116868	0.0406756
hsa-miR-3121-3p	MATURE_hsa-mir-3121-3p_at	hsa-miR-3121-3p	1.31468	0.394711	0.0408149
HAIRPIN_hsa-mir-619	HAIRPIN_hsa-mir-619_at		1.10068	0.138397	0.0408195
HAIRPIN_hsa-mir-1295b	HAIRPIN_hsa-mir-1295b_at		-1.06908	-0.096369	0.0409533
HAIRPIN_hsa-mir-3609	HAIRPIN_hsa-mir-3609_at		1.62014	0.696118	0.0410206
HAIRPIN_hsa-mir-6866	HAIRPIN_hsa-mir-6866_at		-1.0924	-0.1275	0.0410403
hsa-miR-4442	MATURE_hsa-mir-4442_at	hsa-miR-4442	1.29433	0.372209	0.0413038
hsa-miR-3187-3p	MATURE_hsa-mir-3187-3p_at	hsa-miR-3187-3p	-2.39398	-1.25941	0.0413939
hsa-miR-619-3p	MATURE_hsa-mir-619-3p_at	hsa-miR-619-3p	1.14668	0.197469	0.0415971
hsa-miR-19b-2-5p	MATURE_hsa-mir-19b-2-5p_at	hsa-miR-19b-2-5p	1.1478	0.198877	0.041755
HAIRPIN_hsa-mir-3908	HAIRPIN_hsa-mir-3908_at		1.04999	0.0703822	0.0426695
HAIRPIN_hsa-mir-5000	HAIRPIN_hsa-mir-5000_at		1.0879	0.121551	0.0433602
hsa-miR-541-3p	MATURE_hsa-mir-541-3p_at	hsa-miR-541-3p	-1.14195	-0.191503	0.0435484
hsa-miR-6760-5p	MATURE_hsa-mir-6760-5p_at	hsa-miR-6760-5p	1.19763	0.260176	0.043566
HAIRPIN_hsa-mir-4672	HAIRPIN_hsa-mir-4672_at		1.14715	0.198059	0.0438666
HAIRPIN_hsa-mir-4255	HAIRPIN_hsa-mir-4255_at		1.05091	0.0716424	0.0440375
HAIRPIN_hsa-mir-7156	HAIRPIN_hsa-mir-7156_at		-1.07184	-0.100083	0.0441149
hsa-miR-1199-3p	MATURE_hsa-mir-1199-3p_at	hsa-miR-1199-3p	1.12777	0.173476	0.0442322
HAIRPIN_hsa-mir-3686	HAIRPIN_hsa-mir-3686_at		1.12844	0.174326	0.0447838
hsa-miR-125b-2-3p	MATURE_hsa-mir-125b-2-3p_at	hsa-miR-125b-2-3p	1.98667	0.990353	0.0457965
HAIRPIN_hsa-mir-4484	HAIRPIN_hsa-mir-4484_at		-1.23495	-0.304452	0.046291
HAIRPIN_hsa-mir-576	HAIRPIN_hsa-mir-576_at		-1.07552	-0.105034	0.0463756
hsa-miR-3149	MATURE_hsa-mir-3149_at	hsa-miR-3149	1.13693	0.18514	0.0475489
hsa-miR-6841-3p	MATURE_hsa-mir-6841-3p_at	hsa-miR-6841-3p	1.31662	0.396838	0.0476351
HAIRPIN_hsa-mir-626	HAIRPIN_hsa-mir-626_at		-1.05659	-0.0794165	0.0477143
hsa-miR-148a-5p	MATURE_hsa-mir-148a-5p_at	hsa-miR-148a-5p	1.08597	0.118988	0.0478136
hsa-miR-6869-3p	MATURE_hsa-mir-6869-3p_at	hsa-miR-6869-3p	-1.17223	-0.229261	0.0485752
HAIRPIN_hsa-mir-4310	HAIRPIN_hsa-mir-4310_at		-1.095	-0.130931	0.0488801
hsa-miR-892b	MATURE_hsa-mir-892b_at	hsa-miR-892b	1.1567	0.21001	0.0490151
HAIRPIN_hsa-mir-598	HAIRPIN_hsa-mir-598_at		-1.08501	-0.117713	0.0491301
HAIRPIN_hsa-mir-8076	HAIRPIN_hsa-mir-8076_at		1.15333	0.205803	0.0491739
hsa-miR-4642	MATURE_hsa-mir-4642_at	hsa-miR-4642	1.1478	0.198868	0.0494979
HAIRPIN_hsa-mir-6753	HAIRPIN_hsa-mir-6753_at		1.144	0.194084	0.049595
HAIRPIN_hsa-mir-1265	HAIRPIN_hsa-mir-1265_at		1.08403	0.116399	0.0498042
hsa-miR-2052	MATURE_hsa-mir-2052_at	hsa-miR-2052	-1.08622	-0.119311	0.049861

## Sheet: Dataset EV2-2
Dataset EV2-2. miRNA profiling in HT29 control and METTL14-overexpression cells.
miRNA	Probe ID	Systematic name	FoldChange	log2FoldChange	P.Value
hsa-let-7a-5p	MATURE_hsa-let-7a-5p_at	hsa-let-7a-5p	0.187815	-2.41262	0.0285786
hsa-let-7d-5p	MATURE_hsa-let-7d-5p_at	hsa-let-7d-5p	0.265274	-1.91444	0.0154221
hsa-let-7e-5p	MATURE_hsa-let-7e-5p_at	hsa-let-7e-5p	0.189938	-2.3964	0.0299519
hsa-let-7f-5p	MATURE_hsa-let-7f-5p_at	hsa-let-7f-5p	0.202959	-2.30074	0.0181946
hsa-let-7g-5p	MATURE_hsa-let-7g-5p_at	hsa-let-7g-5p	0.253942	-1.97743	0.0238754
hsa-let-7i-5p	MATURE_hsa-let-7i-5p_at	hsa-let-7i-5p	0.212057	-2.23748	0.0306239
hsa-miR-101-3p	MATURE_hsa-mir-101-3p_at	hsa-miR-101-3p	0.572617	-0.804357	0.0247819
hsa-miR-107	MATURE_hsa-mir-107_at	hsa-miR-107	0.306053	-1.70815	0.0415361
hsa-miR-10a-5p	MATURE_hsa-mir-10a-5p_at	hsa-miR-10a-5p	0.180769	-2.46778	0.0284723
hsa-miR-10b-5p	MATURE_hsa-mir-10b-5p_at	hsa-miR-10b-5p	0.53889	-0.891938	0.000199544
hsa-miR-1181	MATURE_hsa-mir-1181_at	hsa-miR-1181	2.50355	1.32397	0.0200014
hsa-miR-1182	MATURE_hsa-mir-1182_at	hsa-miR-1182	1.10365	0.142287	0.0374146
hsa-miR-1185-1-3p	MATURE_hsa-mir-1185-1-3p_at	hsa-miR-1185-1-3p	1.10046	0.138109	0.0499668
hsa-miR-1225-5p	MATURE_hsa-mir-1225-5p_at	hsa-miR-1225-5p	2.86435	1.51821	0.0247955
hsa-miR-1229-5p	MATURE_hsa-mir-1229-5p_at	hsa-miR-1229-5p	2.67065	1.41719	0.00240695
hsa-miR-1234-3p	MATURE_hsa-mir-1234-3p_at	hsa-miR-1234-3p	0.840923	-0.249954	0.0227285
hsa-miR-1249-5p	MATURE_hsa-mir-1249-5p_at	hsa-miR-1249-5p	2.21881	1.14979	0.037946
hsa-miR-1250-3p	MATURE_hsa-mir-1250-3p_at	hsa-miR-1250-3p	0.891218	-0.166149	0.028306
hsa-miR-1254	MATURE_hsa-mir-1254_at	hsa-miR-1254	1.13633	0.184383	0.0481367
hsa-miR-125a-5p	MATURE_hsa-mir-125a-5p_at	hsa-miR-125a-5p	0.442281	-1.17696	0.0164112
hsa-miR-1260a	MATURE_hsa-mir-1260a_at	hsa-miR-1260a	0.419215	-1.25424	0.0211938
hsa-miR-1260b	MATURE_hsa-mir-1260b_at	hsa-miR-1260b	0.399503	-1.32372	0.0107882
hsa-miR-1266-3p	MATURE_hsa-mir-1266-3p_at	hsa-miR-1266-3p	1.08484	0.117485	0.0130231
hsa-miR-1268a	MATURE_hsa-mir-1268a_at	hsa-miR-1268a	1.53382	0.617127	0.0434252
hsa-miR-1273g-3p	MATURE_hsa-mir-1273g-3p_at	hsa-miR-1273g-3p	2.23588	1.16084	0.0103204
hsa-miR-128-3p	MATURE_hsa-mir-128-3p_at	hsa-miR-128-3p	0.463646	-1.10891	0.010478
hsa-miR-1307-5p	MATURE_hsa-mir-1307-5p_at	hsa-miR-1307-5p	0.777773	-0.362579	0.0181604
hsa-miR-132-3p	MATURE_hsa-mir-132-3p_at	hsa-miR-132-3p	0.862376	-0.213611	0.0356791
hsa-miR-135a-3p	MATURE_hsa-mir-135a-3p_at	hsa-miR-135a-3p	2.49384	1.31837	0.0218712
hsa-miR-135b-5p	MATURE_hsa-mir-135b-5p_at	hsa-miR-135b-5p	0.748691	-0.417558	0.00290683
hsa-miR-138-2-3p	MATURE_hsa-mir-138-2-3p_at	hsa-miR-138-2-3p	0.877282	-0.188887	0.0175545
hsa-miR-140-5p	MATURE_hsa-mir-140-5p_at	hsa-miR-140-5p	0.509809	-0.971972	0.00386662
hsa-miR-1471	MATURE_hsa-mir-1471_at	hsa-miR-1471	2.97007	1.5705	0.0237143
hsa-miR-151a-5p	MATURE_hsa-mir-151a-5p_at	hsa-miR-151a-5p	0.280121	-1.83588	0.01533
hsa-miR-151b	MATURE_hsa-mir-151b_at	hsa-miR-151b	0.319854	-1.64451	0.00150556
hsa-miR-155-3p	MATURE_hsa-mir-155-3p_at	hsa-miR-155-3p	1.08131	0.112783	0.036066
hsa-miR-155-5p	MATURE_hsa-mir-155-5p_at	hsa-miR-155-5p	0.717556	-0.478836	0.0324264
hsa-miR-1587	MATURE_hsa-mir-1587_at	hsa-miR-1587	1.87634	0.907921	0.0128342
hsa-miR-15a-5p	MATURE_hsa-mir-15a-5p_at	hsa-miR-15a-5p	0.343261	-1.54262	0.0439598
hsa-miR-15b-5p	MATURE_hsa-mir-15b-5p_at	hsa-miR-15b-5p	0.221641	-2.1737	0.0209479
hsa-miR-16-5p	MATURE_hsa-mir-16-5p_at	hsa-miR-16-5p	0.161672	-2.62886	0.0423731
hsa-miR-17-5p	MATURE_hsa-mir-17-5p_at	hsa-miR-17-5p	0.256971	-1.96033	0.00560206
hsa-miR-181a-3p	MATURE_hsa-mir-181a-3p_at	hsa-miR-181a-3p	0.754537	-0.406336	0.0411061
hsa-miR-183-5p	MATURE_hsa-mir-183-5p_at	hsa-miR-183-5p	0.568782	-0.814051	0.0115576
hsa-miR-188-5p	MATURE_hsa-mir-188-5p_at	hsa-miR-188-5p	2.94083	1.55622	0.0183296
hsa-miR-18a-5p	MATURE_hsa-mir-18a-5p_at	hsa-miR-18a-5p	0.296017	-1.75625	0.0268358
hsa-miR-1909-3p	MATURE_hsa-mir-1909-3p_at	hsa-miR-1909-3p	0.965322	-0.0509178	0.0452894
hsa-miR-1910-3p	MATURE_hsa-mir-1910-3p_at	hsa-miR-1910-3p	0.778462	-0.361302	0.018509
hsa-miR-1915-3p	MATURE_hsa-mir-1915-3p_at	hsa-miR-1915-3p	2.21861	1.14965	0.0206789
hsa-miR-192-5p	MATURE_hsa-mir-192-5p_at	hsa-miR-192-5p	0.169805	-2.55805	0.0249947
hsa-miR-193a-3p	MATURE_hsa-mir-193a-3p_at	hsa-miR-193a-3p	0.821584	-0.28352	0.00230451
hsa-miR-193b-3p	MATURE_hsa-mir-193b-3p_at	hsa-miR-193b-3p	0.733981	-0.446186	0.0187695
hsa-miR-193b-5p	MATURE_hsa-mir-193b-5p_at	hsa-miR-193b-5p	1.54577	0.628328	0.0234804
hsa-miR-194-3p	MATURE_hsa-mir-194-3p_at	hsa-miR-194-3p	0.838263	-0.254526	0.0232837
hsa-miR-196a-5p	MATURE_hsa-mir-196a-5p_at	hsa-miR-196a-5p	0.335939	-1.57373	0.00662097
hsa-miR-196b-5p	MATURE_hsa-mir-196b-5p_at	hsa-miR-196b-5p	0.449593	-1.15331	0.0266054
hsa-miR-19a-3p	MATURE_hsa-mir-19a-3p_at	hsa-miR-19a-3p	0.385656	-1.37461	0.0453297
hsa-miR-20a-5p	MATURE_hsa-mir-20a-5p_at	hsa-miR-20a-5p	0.131342	-2.9286	0.0289126
hsa-miR-20b-5p	MATURE_hsa-mir-20b-5p_at	hsa-miR-20b-5p	0.349662	-1.51597	0.00406008
hsa-miR-2113	MATURE_hsa-mir-2113_at	hsa-miR-2113	0.889037	-0.169684	0.0443192
hsa-miR-215-5p	MATURE_hsa-mir-215-5p_at	hsa-miR-215-5p	0.222782	-2.1663	0.0172854
hsa-miR-224-5p	MATURE_hsa-mir-224-5p_at	hsa-miR-224-5p	0.346127	-1.53063	0.0117677
hsa-miR-2392	MATURE_hsa-mir-2392_at	hsa-miR-2392	1.55119	0.633375	0.0475004
hsa-miR-23a-3p	MATURE_hsa-mir-23a-3p_at	hsa-miR-23a-3p	0.426348	-1.2299	0.0474175
hsa-miR-24-1-5p	MATURE_hsa-mir-24-1-5p_at	hsa-miR-24-1-5p	0.583536	-0.777107	0.0235725
hsa-miR-24-3p	MATURE_hsa-mir-24-3p_at	hsa-miR-24-3p	0.356637	-1.48747	0.0481787
hsa-miR-26b-5p	MATURE_hsa-mir-26b-5p_at	hsa-miR-26b-5p	0.256301	-1.96409	0.0092951
hsa-miR-27a-3p	MATURE_hsa-mir-27a-3p_at	hsa-miR-27a-3p	0.408775	-1.29062	0.0169239
hsa-miR-27b-3p	MATURE_hsa-mir-27b-3p_at	hsa-miR-27b-3p	0.383409	-1.38305	0.0179332
hsa-miR-296-3p	MATURE_hsa-mir-296-3p_at	hsa-miR-296-3p	0.970017	-0.0439176	0.01508
hsa-miR-298	MATURE_hsa-mir-298_at	hsa-miR-298	1.15498	0.207866	0.019141
hsa-miR-29b-1-5p	MATURE_hsa-mir-29b-1-5p_at	hsa-miR-29b-1-5p	0.45753	-1.12806	0.00422932
hsa-miR-29b-3p	MATURE_hsa-mir-29b-3p_at	hsa-miR-29b-3p	0.33776	-1.56593	0.0102182
hsa-miR-301a-3p	MATURE_hsa-mir-301a-3p_at	hsa-miR-301a-3p	0.491342	-1.0252	0.0347507
hsa-miR-30b-5p	MATURE_hsa-mir-30b-5p_at	hsa-miR-30b-5p	0.393099	-1.34703	0.00522407
hsa-miR-30c-5p	MATURE_hsa-mir-30c-5p_at	hsa-miR-30c-5p	0.72158	-0.470769	0.0351981
hsa-miR-30e-3p	MATURE_hsa-mir-30e-3p_at	hsa-miR-30e-3p	0.76126	-0.393539	0.0466337
hsa-miR-30e-5p	MATURE_hsa-mir-30e-5p_at	hsa-miR-30e-5p	0.756191	-0.403178	0.0171221
hsa-miR-31-3p	MATURE_hsa-mir-31-3p_at	hsa-miR-31-3p	0.303547	-1.72001	0.00192412
hsa-miR-3117-3p	MATURE_hsa-mir-3117-3p_at	hsa-miR-3117-3p	1.08358	0.115803	0.0334294
hsa-miR-3131	MATURE_hsa-mir-3131_at	hsa-miR-3131	3.00102	1.58545	0.0198643
hsa-miR-3135b	MATURE_hsa-mir-3135b_at	hsa-miR-3135b	1.58723	0.666513	0.0379156
hsa-miR-3141	MATURE_hsa-mir-3141_at	hsa-miR-3141	2.3829	1.25272	0.0207285
hsa-miR-3175	MATURE_hsa-mir-3175_at	hsa-miR-3175	0.929619	-0.105288	0.0434853
hsa-miR-3183	MATURE_hsa-mir-3183_at	hsa-miR-3183	0.969477	-0.0447207	0.0243783
hsa-miR-3196	MATURE_hsa-mir-3196_at	hsa-miR-3196	2.10818	1.076	0.0145603
hsa-miR-3200-3p	MATURE_hsa-mir-3200-3p_at	hsa-miR-3200-3p	0.715749	-0.482474	0.00594479
hsa-miR-323a-5p	MATURE_hsa-mir-323a-5p_at	hsa-miR-323a-5p	0.936482	-0.0946773	0.030745
hsa-miR-331-3p	MATURE_hsa-mir-331-3p_at	hsa-miR-331-3p	0.52469	-0.930463	0.0328036
hsa-miR-338-3p	MATURE_hsa-mir-338-3p_at	hsa-miR-338-3p	0.440595	-1.18247	0.0193599
hsa-miR-340-3p	MATURE_hsa-mir-340-3p_at	hsa-miR-340-3p	0.823404	-0.280328	0.0351122
hsa-miR-361-3p	MATURE_hsa-mir-361-3p_at	hsa-miR-361-3p	0.760267	-0.395421	0.0036848
hsa-miR-3622a-5p	MATURE_hsa-mir-3622a-5p_at	hsa-miR-3622a-5p	1.10889	0.149114	0.0460706
hsa-miR-3648	MATURE_hsa-mir-3648_at	hsa-miR-3648	2.58275	1.36891	0.014135
hsa-miR-3651	MATURE_hsa-mir-3651_at	hsa-miR-3651	0.317552	-1.65494	0.0274974
hsa-miR-3652	MATURE_hsa-mir-3652_at	hsa-miR-3652	3.15092	1.65577	0.0156054
hsa-miR-3654	MATURE_hsa-mir-3654_at	hsa-miR-3654	2.58961	1.37274	0.0241041
hsa-miR-3656	MATURE_hsa-mir-3656_at	hsa-miR-3656	1.73654	0.796212	0.00145819
hsa-miR-365a-3p	MATURE_hsa-mir-365a-3p_at	hsa-miR-365a-3p	0.411823	-1.2799	0.00355006
hsa-miR-3663-3p	MATURE_hsa-mir-3663-3p_at	hsa-miR-3663-3p	2.27134	1.18355	0.00353835
hsa-miR-3665	MATURE_hsa-mir-3665_at	hsa-miR-3665	1.85807	0.893807	0.0328223
hsa-miR-3667-3p	MATURE_hsa-mir-3667-3p_at	hsa-miR-3667-3p	0.920217	-0.119954	0.0289587
hsa-miR-3667-5p	MATURE_hsa-mir-3667-5p_at	hsa-miR-3667-5p	1.13391	0.181309	0.0018627
hsa-miR-3678-3p	MATURE_hsa-mir-3678-3p_at	hsa-miR-3678-3p	1.17173	0.228634	0.0104231
hsa-miR-3679-5p	MATURE_hsa-mir-3679-5p_at	hsa-miR-3679-5p	1.80193	0.849543	0.0205853
hsa-miR-3680-3p	MATURE_hsa-mir-3680-3p_at	hsa-miR-3680-3p	1.01433	0.0205337	0.0496339
hsa-miR-3681-5p	MATURE_hsa-mir-3681-5p_at	hsa-miR-3681-5p	0.914323	-0.129224	0.0466628
hsa-miR-3692-5p	MATURE_hsa-mir-3692-5p_at	hsa-miR-3692-5p	1.43336	0.519402	0.0391203
hsa-miR-373-5p	MATURE_hsa-mir-373-5p_at	hsa-miR-373-5p	0.932138	-0.101385	0.0343102
hsa-miR-374a-5p	MATURE_hsa-mir-374a-5p_at	hsa-miR-374a-5p	0.362499	-1.46395	0.0228318
hsa-miR-374b-5p	MATURE_hsa-mir-374b-5p_at	hsa-miR-374b-5p	0.35698	-1.48609	0.00453941
hsa-miR-378f	MATURE_hsa-mir-378f_at	hsa-miR-378f	1.14314	0.192996	0.046561
hsa-miR-378h	MATURE_hsa-mir-378h_at	hsa-miR-378h	1.06384	0.0892773	0.0262992
hsa-miR-3907	MATURE_hsa-mir-3907_at	hsa-miR-3907	1.14696	0.19781	0.0162624
hsa-miR-3937	MATURE_hsa-mir-3937_at	hsa-miR-3937	1.23926	0.309482	0.0230744
hsa-miR-3940-5p	MATURE_hsa-mir-3940-5p_at	hsa-miR-3940-5p	1.17818	0.236565	0.0293236
hsa-miR-3960	MATURE_hsa-mir-3960_at	hsa-miR-3960	4.01104	2.00398	0.03422
hsa-miR-424-3p	MATURE_hsa-mir-424-3p_at	hsa-miR-424-3p	1.25309	0.325494	0.0430792
hsa-miR-425-3p	MATURE_hsa-mir-425-3p_at	hsa-miR-425-3p	0.82892	-0.270695	0.0460823
hsa-miR-425-5p	MATURE_hsa-mir-425-5p_at	hsa-miR-425-5p	0.442823	-1.1752	0.0104072
hsa-miR-4270	MATURE_hsa-mir-4270_at	hsa-miR-4270	2.521	1.334	0.0165986
hsa-miR-4281	MATURE_hsa-mir-4281_at	hsa-miR-4281	2.56693	1.36004	0.0394592
hsa-miR-4286	MATURE_hsa-mir-4286_at	hsa-miR-4286	0.719091	-0.475754	0.0483221
hsa-miR-4298	MATURE_hsa-mir-4298_at	hsa-miR-4298	1.92061	0.941568	0.00522531
hsa-miR-4417	MATURE_hsa-mir-4417_at	hsa-miR-4417	2.84037	1.50608	0.0213969
hsa-miR-4419b	MATURE_hsa-mir-4419b_at	hsa-miR-4419b	1.14182	0.19133	0.0177461
hsa-miR-4439	MATURE_hsa-mir-4439_at	hsa-miR-4439	1.07012	0.0977675	0.0416365
hsa-miR-4444	MATURE_hsa-mir-4444_at	hsa-miR-4444	1.11774	0.160582	0.0312607
hsa-miR-4451	MATURE_hsa-mir-4451_at	hsa-miR-4451	1.06238	0.0872972	0.029457
hsa-miR-4459	MATURE_hsa-mir-4459_at	hsa-miR-4459	5.93839	2.57007	0.0130958
hsa-miR-4462	MATURE_hsa-mir-4462_at	hsa-miR-4462	1.14627	0.196947	0.00921418
hsa-miR-4463	MATURE_hsa-mir-4463_at	hsa-miR-4463	2.20554	1.14113	0.040961
hsa-miR-4466	MATURE_hsa-mir-4466_at	hsa-miR-4466	2.76362	1.46656	0.0138311
hsa-miR-4476	MATURE_hsa-mir-4476_at	hsa-miR-4476	1.83275	0.874008	0.017696
hsa-miR-4478	MATURE_hsa-mir-4478_at	hsa-miR-4478	2.28763	1.19386	0.0243742
hsa-miR-4484	MATURE_hsa-mir-4484_at	hsa-miR-4484	1.74245	0.801117	0.0356631
hsa-miR-4485-3p	MATURE_hsa-mir-4485-3p_at	hsa-miR-4485-3p	2.64545	1.40351	0.0109606
hsa-miR-4485-5p	MATURE_hsa-mir-4485-5p_at	hsa-miR-4485-5p	2.62271	1.39106	0.0022228
hsa-miR-4497	MATURE_hsa-mir-4497_at	hsa-miR-4497	1.50396	0.588766	0.0156707
hsa-miR-4499	MATURE_hsa-mir-4499_at	hsa-miR-4499	2.14122	1.09843	0.0115046
hsa-miR-4513	MATURE_hsa-mir-4513_at	hsa-miR-4513	1.10062	0.138318	0.0186171
hsa-miR-4515	MATURE_hsa-mir-4515_at	hsa-miR-4515	1.81783	0.862221	0.00974023
hsa-miR-4516	MATURE_hsa-mir-4516_at	hsa-miR-4516	3.0801	1.62298	0.0202618
hsa-miR-4517	MATURE_hsa-mir-4517_at	hsa-miR-4517	1.06625	0.0925524	0.0288641
hsa-miR-452-3p	MATURE_hsa-mir-452-3p_at	hsa-miR-452-3p	1.03097	0.043996	0.0193372
hsa-miR-452-5p	MATURE_hsa-mir-452-5p_at	hsa-miR-452-5p	0.581686	-0.781687	0.00205788
hsa-miR-4520-3p	MATURE_hsa-mir-4520-3p_at	hsa-miR-4520-3p	1.0854	0.118233	0.00147196
hsa-miR-4526	MATURE_hsa-mir-4526_at	hsa-miR-4526	0.917508	-0.124207	0.0151819
hsa-miR-4530	MATURE_hsa-mir-4530_at	hsa-miR-4530	2.67955	1.42199	0.0435525
hsa-miR-455-3p	MATURE_hsa-mir-455-3p_at	hsa-miR-455-3p	0.35768	-1.48326	0.00306521
hsa-miR-4634	MATURE_hsa-mir-4634_at	hsa-miR-4634	2.77734	1.4737	0.00986095
hsa-miR-4641	MATURE_hsa-mir-4641_at	hsa-miR-4641	0.87444	-0.193569	0.0389435
hsa-miR-4647	MATURE_hsa-mir-4647_at	hsa-miR-4647	2.45688	1.29682	0.0287084
hsa-miR-4649-5p	MATURE_hsa-mir-4649-5p_at	hsa-miR-4649-5p	0.94229	-0.0857565	0.00679896
hsa-miR-4659a-3p	MATURE_hsa-mir-4659a-3p_at	hsa-miR-4659a-3p	1.75606	0.812341	0.0109838
hsa-miR-4659b-3p	MATURE_hsa-mir-4659b-3p_at	hsa-miR-4659b-3p	1.05462	0.0767235	0.0469056
hsa-miR-4669	MATURE_hsa-mir-4669_at	hsa-miR-4669	2.34337	1.22859	0.00606718
hsa-miR-4680-3p	MATURE_hsa-mir-4680-3p_at	hsa-miR-4680-3p	1.17842	0.236854	0.0420328
hsa-miR-4687-3p	MATURE_hsa-mir-4687-3p_at	hsa-miR-4687-3p	2.29539	1.19874	0.0161213
hsa-miR-4697-5p	MATURE_hsa-mir-4697-5p_at	hsa-miR-4697-5p	2.21713	1.1487	0.00816267
hsa-miR-4714-5p	MATURE_hsa-mir-4714-5p_at	hsa-miR-4714-5p	0.864247	-0.210485	0.0317176
hsa-miR-4716-3p	MATURE_hsa-mir-4716-3p_at	hsa-miR-4716-3p	0.8726	-0.196607	0.0484425
hsa-miR-4721	MATURE_hsa-mir-4721_at	hsa-miR-4721	2.61283	1.38561	0.0147091
hsa-miR-4739	MATURE_hsa-mir-4739_at	hsa-miR-4739	1.83526	0.875982	0.0290393
hsa-miR-4741	MATURE_hsa-mir-4741_at	hsa-miR-4741	2.86341	1.51774	0.0145798
hsa-miR-4746-3p	MATURE_hsa-mir-4746-3p_at	hsa-miR-4746-3p	1.72461	0.786272	0.0351229
hsa-miR-4760-5p	MATURE_hsa-mir-4760-5p_at	hsa-miR-4760-5p	1.10803	0.148001	0.000483025
hsa-miR-4763-3p	MATURE_hsa-mir-4763-3p_at	hsa-miR-4763-3p	2.02927	1.02096	0.0158299
hsa-miR-4778-5p	MATURE_hsa-mir-4778-5p_at	hsa-miR-4778-5p	2.94028	1.55595	0.00600127
hsa-miR-4782-3p	MATURE_hsa-mir-4782-3p_at	hsa-miR-4782-3p	1.05972	0.0836898	0.0459683
hsa-miR-4783-3p	MATURE_hsa-mir-4783-3p_at	hsa-miR-4783-3p	0.946601	-0.0791714	0.0407753
hsa-miR-4787-5p	MATURE_hsa-mir-4787-5p_at	hsa-miR-4787-5p	1.79456	0.843633	0.0246665
hsa-miR-4788	MATURE_hsa-mir-4788_at	hsa-miR-4788	1.45503	0.541049	0.0426642
hsa-miR-4800-5p	MATURE_hsa-mir-4800-5p_at	hsa-miR-4800-5p	2.65166	1.4069	0.0122793
hsa-miR-483-5p	MATURE_hsa-mir-483-5p_at	hsa-miR-483-5p	2.79699	1.48388	0.0082571
hsa-miR-493-3p	MATURE_hsa-mir-493-3p_at	hsa-miR-493-3p	1.16776	0.22374	0.0268586
hsa-miR-494-3p	MATURE_hsa-mir-494-3p_at	hsa-miR-494-3p	5.04812	2.33575	0.00653063
hsa-miR-5006-5p	MATURE_hsa-mir-5006-5p_at	hsa-miR-5006-5p	1.98296	0.987657	0.0282021
hsa-miR-500a-3p	MATURE_hsa-mir-500a-3p_at	hsa-miR-500a-3p	0.920961	-0.118788	0.0295099
hsa-miR-501-3p	MATURE_hsa-mir-501-3p_at	hsa-miR-501-3p	1.12687	0.172322	0.00830397
hsa-miR-504-3p	MATURE_hsa-mir-504-3p_at	hsa-miR-504-3p	1.07027	0.0979755	0.0426965
hsa-miR-508-5p	MATURE_hsa-mir-508-5p_at	hsa-miR-508-5p	1.08609	0.119139	0.0399768
hsa-miR-513b-5p	MATURE_hsa-mir-513b-5p_at	hsa-miR-513b-5p	1.70341	0.768426	0.0374239
hsa-miR-513c-5p	MATURE_hsa-mir-513c-5p_at	hsa-miR-513c-5p	1.82973	0.871629	0.0463072
hsa-miR-523-3p	MATURE_hsa-mir-523-3p_at	hsa-miR-523-3p	0.917569	-0.124112	0.0344501
hsa-miR-532-5p	MATURE_hsa-mir-532-5p_at	hsa-miR-532-5p	0.761822	-0.392473	0.0433322
hsa-miR-548ar-3p	MATURE_hsa-mir-548ar-3p_at	hsa-miR-548ar-3p	1.35721	0.440647	0.0218689
hsa-miR-550a-3-5p	MATURE_hsa-mir-550a-3-5p_at	hsa-miR-550a-3-5p	0.49692	-1.00891	0.0188934
hsa-miR-550a-3p	MATURE_hsa-mir-550a-3p_at	hsa-miR-550a-3p	0.57274	-0.804049	0.00109169
hsa-miR-5582-5p	MATURE_hsa-mir-5582-5p_at	hsa-miR-5582-5p	0.927695	-0.108277	0.0463494
hsa-miR-5590-3p	MATURE_hsa-mir-5590-3p_at	hsa-miR-5590-3p	1.17661	0.234635	0.0254999
hsa-miR-5591-5p	MATURE_hsa-mir-5591-5p_at	hsa-miR-5591-5p	1.06087	0.0852446	0.0406038
hsa-miR-5699-5p	MATURE_hsa-mir-5699-5p_at	hsa-miR-5699-5p	2.10081	1.07094	0.0267757
hsa-miR-5787	MATURE_hsa-mir-5787_at	hsa-miR-5787	3.1244	1.64358	0.0440904
hsa-miR-589-5p	MATURE_hsa-mir-589-5p_at	hsa-miR-589-5p	1.05742	0.0805493	0.0154764
hsa-miR-590-5p	MATURE_hsa-mir-590-5p_at	hsa-miR-590-5p	0.331175	-1.59434	0.00398103
hsa-miR-598-5p	MATURE_hsa-mir-598-5p_at	hsa-miR-598-5p	1.07332	0.102077	0.0444359
hsa-miR-6086	MATURE_hsa-mir-6086_at	hsa-miR-6086	2.45968	1.29847	0.0167498
hsa-miR-6087	MATURE_hsa-mir-6087_at	hsa-miR-6087	3.1815	1.66971	0.0480373
hsa-miR-6089	MATURE_hsa-mir-6089_at	hsa-miR-6089	3.17145	1.66514	0.0306304
hsa-miR-609	MATURE_hsa-mir-609_at	hsa-miR-609	0.717381	-0.479189	0.000853716
hsa-miR-6090	MATURE_hsa-mir-6090_at	hsa-miR-6090	2.29347	1.19753	0.0251319
hsa-miR-6125	MATURE_hsa-mir-6125_at	hsa-miR-6125	2.16869	1.11682	0.0340182
hsa-miR-6127	MATURE_hsa-mir-6127_at	hsa-miR-6127	1.74456	0.802867	0.038672
hsa-miR-6132	MATURE_hsa-mir-6132_at	hsa-miR-6132	1.87244	0.904921	0.0115729
hsa-miR-622	MATURE_hsa-mir-622_at	hsa-miR-622	3.02439	1.59664	0.0228482
hsa-miR-638	MATURE_hsa-mir-638_at	hsa-miR-638	2.25339	1.17209	0.0400576
hsa-miR-642a-3p	MATURE_hsa-mir-642a-3p_at	hsa-miR-642a-3p	3.2428	1.69724	0.0308385
hsa-miR-642b-3p	MATURE_hsa-mir-642b-3p_at	hsa-miR-642b-3p	2.06043	1.04295	0.0297581
hsa-miR-6509-3p	MATURE_hsa-mir-6509-3p_at	hsa-miR-6509-3p	0.876141	-0.190766	0.0428994
hsa-miR-6510-5p	MATURE_hsa-mir-6510-5p_at	hsa-miR-6510-5p	2.63344	1.39695	0.0158892
hsa-miR-6511b-5p	MATURE_hsa-mir-6511b-5p_at	hsa-miR-6511b-5p	1.09177	0.126665	0.0107137
hsa-miR-6512-3p	MATURE_hsa-mir-6512-3p_at	hsa-miR-6512-3p	0.863694	-0.211408	0.0407211
hsa-miR-652-3p	MATURE_hsa-mir-652-3p_at	hsa-miR-652-3p	0.591007	-0.758753	0.00529558
hsa-miR-660-5p	MATURE_hsa-mir-660-5p_at	hsa-miR-660-5p	0.634119	-0.657173	0.00880543
hsa-miR-662	MATURE_hsa-mir-662_at	hsa-miR-662	1.85746	0.893334	0.0364347
hsa-miR-6715a-3p	MATURE_hsa-mir-6715a-3p_at	hsa-miR-6715a-3p	0.897651	-0.155773	0.0243609
hsa-miR-6719-3p	MATURE_hsa-mir-6719-3p_at	hsa-miR-6719-3p	0.910765	-0.13485	0.0396191
hsa-miR-6724-5p	MATURE_hsa-mir-6724-5p_at	hsa-miR-6724-5p	2.92344	1.54766	0.00858019
hsa-miR-6728-5p	MATURE_hsa-mir-6728-5p_at	hsa-miR-6728-5p	2.75631	1.46274	0.0177097
hsa-miR-6738-5p	MATURE_hsa-mir-6738-5p_at	hsa-miR-6738-5p	1.16302	0.217877	0.0292424
hsa-miR-6746-5p	MATURE_hsa-mir-6746-5p_at	hsa-miR-6746-5p	1.17056	0.227205	0.045126
hsa-miR-6747-5p	MATURE_hsa-mir-6747-5p_at	hsa-miR-6747-5p	1.13307	0.180243	0.0455281
hsa-miR-6752-5p	MATURE_hsa-mir-6752-5p_at	hsa-miR-6752-5p	2.44193	1.28802	0.0354638
hsa-miR-6753-3p	MATURE_hsa-mir-6753-3p_at	hsa-miR-6753-3p	1.48841	0.573768	0.0492878
hsa-miR-6753-5p	MATURE_hsa-mir-6753-5p_at	hsa-miR-6753-5p	1.09244	0.12755	0.0137099
hsa-miR-6754-5p	MATURE_hsa-mir-6754-5p_at	hsa-miR-6754-5p	1.0998	0.137238	0.0475363
hsa-miR-6756-5p	MATURE_hsa-mir-6756-5p_at	hsa-miR-6756-5p	2.31623	1.21178	0.0307561
hsa-miR-6757-5p	MATURE_hsa-mir-6757-5p_at	hsa-miR-6757-5p	1.69424	0.760635	0.0113582
hsa-miR-6766-3p	MATURE_hsa-mir-6766-3p_at	hsa-miR-6766-3p	0.826084	-0.27564	0.0103867
hsa-miR-6767-3p	MATURE_hsa-mir-6767-3p_at	hsa-miR-6767-3p	0.937731	-0.092754	0.0287852
hsa-miR-6768-5p	MATURE_hsa-mir-6768-5p_at	hsa-miR-6768-5p	1.51338	0.59777	0.0227787
hsa-miR-6769b-5p	MATURE_hsa-mir-6769b-5p_at	hsa-miR-6769b-5p	7.08831	2.82544	0.00151066
hsa-miR-6772-5p	MATURE_hsa-mir-6772-5p_at	hsa-miR-6772-5p	2.52172	1.33441	0.0370222
hsa-miR-6785-5p	MATURE_hsa-mir-6785-5p_at	hsa-miR-6785-5p	4.58671	2.19746	0.00968318
hsa-miR-6791-5p	MATURE_hsa-mir-6791-5p_at	hsa-miR-6791-5p	1.13234	0.179302	0.0329458
hsa-miR-6800-5p	MATURE_hsa-mir-6800-5p_at	hsa-miR-6800-5p	2.11623	1.0815	0.0425412
hsa-miR-6802-5p	MATURE_hsa-mir-6802-5p_at	hsa-miR-6802-5p	1.03186	0.045251	0.0328883
hsa-miR-6803-5p	MATURE_hsa-mir-6803-5p_at	hsa-miR-6803-5p	1.99586	0.997014	0.0320665
hsa-miR-6808-5p	MATURE_hsa-mir-6808-5p_at	hsa-miR-6808-5p	1.14988	0.201482	0.0394968
hsa-miR-6812-5p	MATURE_hsa-mir-6812-5p_at	hsa-miR-6812-5p	2.0995	1.07005	0.0060051
hsa-miR-6821-5p	MATURE_hsa-mir-6821-5p_at	hsa-miR-6821-5p	2.64479	1.40315	0.0163295
hsa-miR-6831-5p	MATURE_hsa-mir-6831-5p_at	hsa-miR-6831-5p	1.35069	0.433693	0.0348606
hsa-miR-6833-5p	MATURE_hsa-mir-6833-5p_at	hsa-miR-6833-5p	3.07066	1.61855	0.0106004
hsa-miR-6837-5p	MATURE_hsa-mir-6837-5p_at	hsa-miR-6837-5p	1.05621	0.078897	0.0176915
hsa-miR-6838-3p	MATURE_hsa-mir-6838-3p_at	hsa-miR-6838-3p	0.886528	-0.173761	0.0302998
hsa-miR-6850-5p	MATURE_hsa-mir-6850-5p_at	hsa-miR-6850-5p	2.29907	1.20105	0.0126113
hsa-miR-6852-3p	MATURE_hsa-mir-6852-3p_at	hsa-miR-6852-3p	0.866449	-0.206814	0.03483
hsa-miR-6861-5p	MATURE_hsa-mir-6861-5p_at	hsa-miR-6861-5p	1.17601	0.233903	0.0107076
hsa-miR-6867-5p	MATURE_hsa-mir-6867-5p_at	hsa-miR-6867-5p	3.09543	1.63014	0.0035092
hsa-miR-6868-3p	MATURE_hsa-mir-6868-3p_at	hsa-miR-6868-3p	1.14037	0.189505	0.014162
hsa-miR-6869-5p	MATURE_hsa-mir-6869-5p_at	hsa-miR-6869-5p	4.68934	2.22938	0.0077089
hsa-miR-6875-5p	MATURE_hsa-mir-6875-5p_at	hsa-miR-6875-5p	2.19172	1.13206	0.0302595
hsa-miR-6887-5p	MATURE_hsa-mir-6887-5p_at	hsa-miR-6887-5p	3.86082	1.94891	0.00514872
hsa-miR-6891-5p	MATURE_hsa-mir-6891-5p_at	hsa-miR-6891-5p	1.65236	0.724528	0.0337742
hsa-miR-6893-5p	MATURE_hsa-mir-6893-5p_at	hsa-miR-6893-5p	2.41292	1.27078	0.043308
hsa-miR-7-1-3p	MATURE_hsa-mir-7-1-3p_at	hsa-miR-7-1-3p	0.702084	-0.510285	0.00739566
hsa-miR-7-5p	MATURE_hsa-mir-7-5p_at	hsa-miR-7-5p	0.246332	-2.02133	0.00930226
hsa-miR-7107-5p	MATURE_hsa-mir-7107-5p_at	hsa-miR-7107-5p	2.72694	1.44729	0.0146077
hsa-miR-7108-5p	MATURE_hsa-mir-7108-5p_at	hsa-miR-7108-5p	1.71246	0.776069	0.0216866
hsa-miR-7110-5p	MATURE_hsa-mir-7110-5p_at	hsa-miR-7110-5p	2.63879	1.39988	0.0360417
hsa-miR-7150	MATURE_hsa-mir-7150_at	hsa-miR-7150	2.51307	1.32945	0.0368388
hsa-miR-7158-5p	MATURE_hsa-mir-7158-5p_at	hsa-miR-7158-5p	0.925818	-0.111199	0.0480808
hsa-miR-7160-3p	MATURE_hsa-mir-7160-3p_at	hsa-miR-7160-3p	0.938499	-0.0915731	0.0225902
hsa-miR-718	MATURE_hsa-mir-718_at	hsa-miR-718	1.91468	0.937102	0.00855646
hsa-miR-762	MATURE_hsa-mir-762_at	hsa-miR-762	2.19156	1.13195	0.0176986
hsa-miR-7641	MATURE_hsa-mir-7641_at	hsa-miR-7641	4.07267	2.02598	0.037657
hsa-miR-765	MATURE_hsa-mir-765_at	hsa-miR-765	1.98716	0.990711	0.0242
hsa-miR-7843-3p	MATURE_hsa-mir-7843-3p_at	hsa-miR-7843-3p	0.861517	-0.215049	0.000676977
hsa-miR-7847-3p	MATURE_hsa-mir-7847-3p_at	hsa-miR-7847-3p	2.53388	1.34135	0.00929694
hsa-miR-7976	MATURE_hsa-mir-7976_at	hsa-miR-7976	0.891212	-0.16616	0.0306162
hsa-miR-8059	MATURE_hsa-mir-8059_at	hsa-miR-8059	1.10409	0.142861	0.028055
hsa-miR-8069	MATURE_hsa-mir-8069_at	hsa-miR-8069	2.84729	1.50959	0.0131439
hsa-miR-8072	MATURE_hsa-mir-8072_at	hsa-miR-8072	1.6482	0.720895	0.0496326
hsa-miR-8089	MATURE_hsa-mir-8089_at	hsa-miR-8089	1.85786	0.893645	0.0381676
hsa-miR-93-5p	MATURE_hsa-mir-93-5p_at	hsa-miR-93-5p	0.47982	-1.05943	0.0427376
hsa-miR-937-5p	MATURE_hsa-mir-937-5p_at	hsa-miR-937-5p	1.29554	0.373557	0.032078
hsa-miR-96-5p	MATURE_hsa-mir-96-5p_at	hsa-miR-96-5p	0.387593	-1.36739	0.00340298
hsa-miR-98-5p	MATURE_hsa-mir-98-5p_at	hsa-miR-98-5p	0.577638	-0.791762	0.0353491
