# Supplementary material for: METTL14 modulates glycolysis to inhibit colorectal tumorigenesis in p53‐wild‐type cells
Source: EMBO Rep. 2023 Feb 16;24(4):e56325. doi: 10.15252/embr.202256325 (PMC10074077; doi:10.15252/embr.202256325)
Supplement: Supplementary file 5 — Dataset EV3 [file EMBR-24-e56325-s008.xlsx]

## Sheet: Dataset EV3
Dataset EV3. Clinical information of 104 cases CRC patients (Cohort 3) in this study.
Patients	Alive or Dead	Survival time (months)	Gender	Age (years)	Histological differentiation	Tumor size	Lymphatic metastasis	Distant metastasis	AJCC stage	KRAS status	TP53 status
1	Dead	2	Female	70	Moderate	6.5*3.5*1.1cm	Yes	No	III	WT	WT
2	Alive	82	Female	64	Moderate	3.5*3*0.7cm	No	No	II	WT	S127T
3	Dead	20	Male	73	Moderate	6.5*6.5*2.5cm	No	No	II	WT	WT
4	Alive	85	Male	70	Poor	①7.5*6*1cm；②2.7*2*1.5cm	No	No	II	G13D	WT
5	Dead	49	Female	53	Moderate	5*4*1cm	No	No	II	WT	WT
6	Dead	13	Female	49	Poor	5.5*2.5*1cm	Yes	No	III	G12A	V157F
7	Dead	29	Male	63	Poor	①6*4.5*0.7cm；②3.2*3.2*0.5cm	Yes	No	III	WT	WT
8	Alive	83	Female	59	Moderate	3.8*3*1cm	No	No	II	G12A	WT
9	Alive	87	Female		Moderate	3.1*3*0.5cm	No	No	I	WT	WT
10	Dead	13	Male	62	Poor	6.5*5*1.8cm	Yes	Yes	IV	G12D	Y234H
11	Alive	12	Male	50	Moderate	3.5*3*1.2cm	Yes	No	III	G12C	WT
12	Dead	6	Female	62	Poor	①7.5*4.5*2cm; ②3.1*1*1.5cm	No	No	II	WT	R273C
13	Alive	15	Male	38	Moderate	3.5*3*0.5cm	Yes	No	III	G13D	WT
14	Alive	83	Female	78	Moderate	6.5*5*4cm	No	No	II	G12A	G244D
15	Dead	43	Female	81	Moderate	4*3*0.5cm	No	No	II	WT	R273C
16	Alive	87	Female		Moderate	4*3*1.5cm	No	No	II	WT	V173L
17	Alive	86	Female	78	Moderate	3.5*2.5*0.7cm	Yes	No	III	G12A	WT
18	Alive	81	Male	69	Moderate	4*3.6*0.6cm	Yes	No	III	G12A	WT
19	Dead	31	Male	72	Moderate	5.5*3*1.5cm	Yes	No	III	WT	WT
20	Dead	14	Male	68	Moderate	5*4.5*1cm	No	No	II	G12A	WT
21	Alive	22	Male	72	Moderate	5*5*0.8cm	Yes	No	III	G13C	G245S
22	Dead	4	Male	49	Poor	5*5*1.5cm	Yes	No	III	WT	R213*
23	Dead	36	Female	72	Moderate	3.5*3.5*0.8cm	Yes	No	III	G12S	WT
24	Alive	87	Male	71	Moderate	3.5*3.5*1.8cm	No	No	I	WT	WT
25	Dead	16	Male	53	Poor	4*3.5*3cm	Yes	No	III	G12D	R213*
26	Alive	83	Female	72	Moderate	4.5*5.5*1.5cm	No	No	II	WT	Y236*
27	Alive	18	Female	76	Poor	①7.5*4*2cm；②0.8*0.6*0.6cm	Yes	Yes	IV	WT	P278A
28	Dead	68	Male	71	Moderate	4*3.5*1.5cm	No	No	I	WT	R273C
29	Dead	10	Female	80	Poor	6*5.5*2.5cm	Yes	No	III	WT	V272L
30	Alive	86	Male	62	Moderate	4*3.5*1cm	Yes	No	III	WT	C135Y
31	Dead	15	Male	80	Poor	5.4*5*0.9cm	No	No	II	WT	WT
32	Dead	20	Male	69	Poor	3.5*3.2*0.8cm	Yes	No	III	WT	R273H
33	Alive	79	Female	79	Poor	5*4*1cm	Yes	No	III	G12A	A161T
34	Alive	85	Female	47	Moderate	3.6*3.4*0.7cm	No	No	II	G12A	WT
35	Dead	54	Male	47	Moderate	3.8*3.5*0.7cm	No	No	II	G12A	WT
36	Dead	15	Male	33	Moderate	4*3.5*1.5cm	No	No	II	WT	R175H
37	Alive	86	Female	47	Moderate	12*11*3cm	No	No	II	G13D	R248Q
38	Dead	34	Female	67	Poor	5*4*1.5cm	No	Yes	II	WT	R248W
39	Alive	85	Male	84	Moderate	6*2.2*0.7cm	No	No	II	WT	WT
40	Dead	3	Male	71	Poor	5.5*4*2cm	Yes	No	III	WT	WT
41	Alive	83	Male	51	Moderate	4*4*2cm	No	No	II	G12D	R248Q
42	Alive	81	Male	81	Poor	5*4.5*2cm	No	No	II	G12A	WT
43	Dead	66	Female	80	Moderate	4.7*3.3*1.5cm	Yes	No	III	WT	WT
44	Dead	11	Female	74	Moderate	4*2.7*1cm	Yes	No	III	G12D	WT
45	Alive	86	Male	64	Moderate	4.5*4.5*1.5cm	No	No	II	WT	WT
46	Alive	86	Male	60	Moderate	①7.5*4*0.4cm；②0.5*0.4*0.4cm	Yes	No	III	G13D	WT
47	Dead	7	Male	60	Moderate	7*4.5*1.5cm	No	No	II	WT	R273H
48	Alive	18	Female	53	Moderate	3.5*3.3*0.4cm	No	No	II	WT	R248Q
49	Alive	83	Female	64	Moderate	6*4.5*2.5cm	No	No	II	G13D	WT
50	Alive	12	Female	49	Poor	6.5*6*2cm	Yes	Yes	IV	G12A	C124G
51	Dead	1	Female	53	Poor	4.7*3.9*1.4cm	Yes	No	III	WT	WT
52	Dead	57	Female	85	Moderate	6*6*0.5cm	No	No	II	WT	WT
53	Alive	83	Female	56	Moderate	4.5*3.5*1.3cm	No	No	II	G12A	R248W
54	Alive	86	Male	74	Moderate	①3.7*3.5*0.8cm；②2.2*1.5*1.5cm	No	No	II	WT	WT
55	Dead	67	Male	66	Moderate	6*4.5*1.3cm	No	No	II	WT	WT
56	Dead	45	Male	69	Moderate	7*4*2.5cm	Yes	No	III	WT	V274D
57	Dead	5	Male	69	Poor	10*10*8cm	Yes	No	III	WT	R175H
58	Dead	22	Male	74	Poor	4.5*4*1.5cm	Yes	No	III	WT	G245S
59	Dead	10	Male	84	Poor	①4*3.5*0.8cm；②3.5*3.5*0.5cm	Yes	No	III	G13C	WT
60	Alive	79	Male	55	Poor	2.5*2.5*2cm	Yes	No	III	WT	R248Q, R175C
61	Alive	8	Female	59	Poor	3*2.7*0.5cm	Yes	Yes	IV	WT	Y107D
62	Dead	10	Male	82	Moderate	6*5*4.5cm	Yes	No	III	WT	WT
63	Dead	25	Female	59	Moderate	①5*3.5*0.5cm；②1.5*1*1cm	Yes	No	III	G12D	H179R
64	Dead	33	Female	74	Poor	5*4*1.5cm	Yes	No	III	WT	R175H
65	Alive	83	Female	51	Poor	7*5*1.4cm	No	No	II	G12A	R282W
66	Alive	79	Male		Moderate	5.5*4.5*1.5cm	No	No	II	WT	WT
67	Alive	82	Male	69	Moderate	5*4.8*1cm	No	No	II	G13D	WT
68	Alive	86	Male	69	Moderate	5.5*3.5*1cm	No	No	II	WT	WT
69	Alive	86	Male	81	Moderate	7*4*0.8cm	Yes	No	III	WT	WT
70	Dead	66	Female	62	Moderate	3.5*2.5*3.8cm	No	No	II	WT	WT
71	Alive	82	Male	54	Poor	1.2*5.5*0.5cm	Yes	No	III	WT	WT
72	Alive	79	Male	59	Moderate	7*4*1.5cm	No	No	II	WT	E285*
73	Alive	85	Male	68	Moderate	1.6*2.4*0.9cm	No	No	II	G13D	WT
74	Alive	80	Male	61	Poor	5*5*4cm	Yes	No	III	WT	F109C
75	Dead	13	Male	59	Moderate	6*5.5*1.5cm	Yes	No	III	WT	WT
76	Alive	81	Female	63	Moderate	7*5*1.5cm	Yes	No	III	G12A	WT
77	Dead	15	Male	69	Moderate	①2*2.7*0.5cm；②0.9*0.7*0.3cm	Yes	No	III	WT	WT
78	Dead	23	Female	62	Moderate	3*2.8*0.8cm	No	No	II	G12A	WT
79	Alive	86	Female	70	Moderate	3.5*3.5*0.8cm	No	No	II	WT	WT
80	Dead	18	Female	77	Poor	7*5*3cm	Yes	Yes	III	WT	R273H
81	Dead	25	Female	62	Moderate	3.7*3*0.6cm	No	No	I	WT	WT
82	Alive	85	Male	64	Moderate	7*6*1.8cm	Yes	No	III	WT	WT
83	Dead	55	Female	78	Moderate	5.5*4*0.8cm	No	No	II	WT	WT
84	Dead	67	Male	46	Moderate	7*6*2cm	No	No	II	G13C	WT
85	Dead	52	Female		Poor	7.2*3*1.2cm	No	No	II	WT	WT
86	Alive	85	Male	57	Moderate	①3.8*3*1cm；②0.8*0.5*0.2cm	No	No	II	G12A	WT
87	Dead	11	Male	68	Poor	7.7*3.4*1.6cm	Yes	No	III	WT	WT
88	Alive	80	Male	82	Moderate	8*3.5*1.5cm	No	No	II	G12V	T211I
89	Dead	50	Female	74	Poor	8*4.5*1cm	Yes	No	III	WT	L145R
90	Dead	1	Female	90	Moderate	5*3.5*1cm	Yes	No	III	G12A	Y205C
91	Alive	80	Male	57	Moderate	5*4.8*1cm	No	No	II	G12A	WT
92	Dead	18	Male	76	Poor	8*5.5*1.1cm	Yes	No	III	G12A	WT
93	Dead	15	Male	46	Moderate	8*5.5*1.5cm	No	No	II	WT	E198*
94	Alive	81	Male	61	Moderate	8*6*0.8cm	Yes	No	III	WT	WT
95	Dead	59	Female	62	Moderate	4*4*0.5cm	No	No	II	WT	WT
96	Alive	79	Male	80	Moderate	5*3.5*1cm	No	No	II	G12C	WT
97	Dead	49	Male	76	Moderate	4*3.5*0.8cm	No	No	II	G12D	WT
98	Alive	87	Female	70	Moderate	4.5*3.7*2cm	No	No	I	WT	WT
99	Dead	3	Male	60	Poor	8*7*6cm	Yes	No	III	WT	R273H
100	Alive	81	Female	47	Moderate	4.3*4*0.5cm	No	No	II	WT	WT
101	Dead	12	Female	66	Moderate	8.5*6*4cm	Yes	No	III	WT	WT
102	Alive	86	Male	52	Poor	8.5*7.5*1cm	No	No	II	WT	WT
103	Dead	41	Female	65	Moderate	6*4.4*1.3cm	Yes	No	III	G12A	WT
104	Dead	42	Male	82	Moderate	6.5*4.5*0.8cm	No	No	II	WT	WT
