# Supplementary material for: METTL14 modulates glycolysis to inhibit colorectal tumorigenesis in p53‐wild‐type cells
Source: EMBO Rep. 2023 Feb 16;24(4):e56325. doi: 10.15252/embr.202256325 (PMC10074077; doi:10.15252/embr.202256325)
Supplement: Supplementary file 6 — Source Data for Expanded View and Appendix [file EMBR-24-e56325-s007.zip]

Archive with 3 entries (2 files):
- Appendix_and_EV_Figures/
- Appendix_and_EV_Figures/source_data_Appendix fig_2.pdf
- Appendix_and_EV_Figures/source_data_Fig EV3F.pdf
